# Supplementary material for: Warmer temperature accelerates reproductive senescence in mosquitoes
Source: Front Physiol. 2025 Jul 2;16:1610310. doi: 10.3389/fphys.2025.1610310 (PMC12265498; doi:10.3389/fphys.2025.1610310)
Supplement: Supplementary file 2 [file Table2.xlsx]

## Sheet: Fig1
Observed means:										ANOVA
Temperature	Age	BM_number	mean_percentage	median_percentage	sd_percentage	n_percentage	SE_percentage			Chisq	Df	Pr(>Chisq)
27	3	1	81.9388	87.1795	12.0902	9	4.03006		Temp	82.5576	2	1.18264e-18
27	5	1	91.9463	92.3247	3.02266	4	1.51133		Age	8.6162	3	0.0348539
27	10	1	86.0115	84.9741	7.27551	3	4.20052		Temp*Age	11.2864	6	0.0799177
27	15	1	61.2867	66.6667	24.5763	3	14.1891
30	3	1	71.5359	76.6667	14.4819	9	4.82731			Beta regression summary
30	5	1	68.8773	66.5327	7.17193	4	3.58597
30	10	1	76.0301	79.2135	7.31326	3	4.22232
30	15	1	60.2125	59.3548	12.9816	4	6.49081
32	3	1	46.0746	42.4	20.1375	9	6.71251
32	5	1	29.3694	28.3599	20.7226	4	10.3613
32	10	1	42.0098	41.6667	1.45126	3	0.837888
32	15	1	38.6322	36.2921	7.30872	4	3.65436
Age	mean_percentage	median_percentage	sd_percentage	n_percentage	SE_percentage
3 days	66.5164	73.5294	21.6791	27	4.17215
5 days	63.3976	66.5327	29.3597	12	8.4754
10 days	68.0171	79.2135	20.6464	9	6.88214
15 days	52.6581	49.1713	17.6419	11	5.31922
Temperature	mean_percentage	median_percentage	sd_percentage	n_percentage	SE_percentage
27	81.4278	87.1795	15.3398	19	3.51919	% diff	numeric diff
30	69.4136	70.597	12.4738	20	2.78923	-14.7544	12.0142
32	40.6353	41.1579	17.0024	20	3.80186	-50.0965	40.7925
Estimated marginal means:								Post-hoc comparisons:
Temperature	Age	response	SE	df	asymp.LCL	asymp.UCL		contrast	odds.ratio	SE	df	null	z.ratio	p.value
27	3	0.819463	0.0338446	Inf	0.743518	0.876651		Temperature27 / Temperature30	1.95008	0.440785	Inf	1	2.95472	0.00935913
30	3	0.713389	0.0411862	Inf	0.626469	0.786961		Temperature27 / Temperature32	6.75513	1.52533	Inf	1	8.46003	0
32	3	0.46537	0.046172	Inf	0.376961	0.55601		Temperature30 / Temperature32	3.46403	0.699985	Inf	1	6.14846	2.34721e-09
27	5	0.891167	0.0381018	Inf	0.791295	0.94648
30	5	0.677336	0.0641755	Inf	0.541414	0.788696		contrast	odds.ratio	SE	df	null	z.ratio	p.value
32	5	0.272622	0.0605487	Inf	0.170822	0.405427		Age3 / Age5	1.15141	0.25934	Inf	1	0.625936	0.989406
27	10	0.843751	0.0540645	Inf	0.70737	0.92345		Age3 / Age10	0.945061	0.228355	Inf	1	-0.233851	0.99996
30	10	0.743621	0.0682383	Inf	0.589852	0.854009		Age3 / Age15	1.83268	0.384207	Inf	1	2.88957	0.0229237
32	10	0.426561	0.0791782	Inf	0.282858	0.583835		Age5 / Age10	0.820789	0.233724	Inf	1	-0.693542	0.981979
27	15	0.620882	0.0774133	Inf	0.462249	0.75729		Age5 / Age15	1.59168	0.411037	Inf	1	1.79985	0.360837
30	15	0.599966	0.0678162	Inf	0.462948	0.722948		Age10 / Age15	1.93921	0.528822	Inf	1	2.42862	0.0875615
32	15	0.394108	0.0676142	Inf	0.27189	0.531185
Pairwise post-hoc contrasts of individual comparisons:
contrast	odds.ratio	SE	df	null	z.ratio	p.value
Temperature27 Age3 / Temperature30 Age3	1.8236	0.552894	Inf	1	1.98164	0.959775
Temperature27 Age3 / Temperature32 Age3	5.21455	1.53725	Inf	1	5.60192	1.39911e-06
Temperature27 Age3 / Temperature27 Age5	0.554322	0.249941	Inf	1	-1.30853	0.999999
Temperature27 Age3 / Temperature30 Age5	2.16226	0.802623	Inf	1	2.07749	0.92115
Temperature27 Age3 / Temperature32 Age5	12.1105	4.63766	Inf	1	6.51285	4.8666e-09
Temperature27 Age3 / Temperature27 Age10	0.840551	0.392627	Inf	1	-0.371859	1
Temperature27 Age3 / Temperature30 Age10	1.56492	0.662551	Inf	1	1.05778	1
Temperature27 Age3 / Temperature32 Age10	6.10195	2.42088	Inf	1	4.55868	0.000339678
Temperature27 Age3 / Temperature27 Age15	2.77158	1.10864	Inf	1	2.54853	0.512208
Temperature27 Age3 / Temperature30 Age15	3.02644	1.09862	Inf	1	3.05059	0.140075
Temperature27 Age3 / Temperature32 Age15	6.97819	2.54429	Inf	1	5.32846	6.53725e-06
Temperature30 Age3 / Temperature32 Age3	2.85949	0.783532	Inf	1	3.8343	0.00827707
Temperature30 Age3 / Temperature27 Age5	0.303972	0.133615	Inf	1	-2.7091	0.360317
Temperature30 Age3 / Temperature30 Age5	1.18571	0.421572	Inf	1	0.479108	1
Temperature30 Age3 / Temperature32 Age5	6.64099	2.43419	Inf	1	5.16521	1.58513e-05
Temperature30 Age3 / Temperature27 Age10	0.46093	0.210005	Inf	1	-1.69993	0.997893
Temperature30 Age3 / Temperature30 Age10	0.858152	0.351825	Inf	1	-0.373126	1
Temperature30 Age3 / Temperature32 Age10	3.34611	1.27635	Inf	1	3.16638	0.0969249
Temperature30 Age3 / Temperature27 Age15	1.51984	0.585657	Inf	1	1.08633	1
Temperature30 Age3 / Temperature30 Age15	1.6596	0.575416	Inf	1	1.46106	0.999965
Temperature30 Age3 / Temperature32 Age15	3.82661	1.33091	Inf	1	3.85843	0.00750386
Temperature32 Age3 / Temperature27 Age5	0.106303	0.0462144	Inf	1	-5.15584	1.66644e-05
Temperature32 Age3 / Temperature30 Age5	0.414659	0.14407	Inf	1	-2.53365	0.52728
Temperature32 Age3 / Temperature32 Age5	2.32244	0.829596	Inf	1	2.3589	0.705052
Temperature32 Age3 / Temperature27 Age10	0.161193	0.072586	Inf	1	-4.05315	0.00332962
Temperature32 Age3 / Temperature30 Age10	0.300107	0.121027	Inf	1	-2.98458	0.171123
Temperature32 Age3 / Temperature32 Age10	1.17018	0.436586	Inf	1	0.421225	1
Temperature32 Age3 / Temperature27 Age15	0.531509	0.200734	Inf	1	-1.67352	0.998543
Temperature32 Age3 / Temperature30 Age15	0.580385	0.196223	Inf	1	-1.60922	0.999453
Temperature32 Age3 / Temperature32 Age15	1.33822	0.452997	Inf	1	0.860648	1
Temperature27 Age5 / Temperature30 Age5	3.90073	1.9079	Inf	1	2.78292	0.299888
Temperature27 Age5 / Temperature32 Age5	21.8474	10.911	Inf	1	6.17536	4.35685e-08
Temperature27 Age5 / Temperature27 Age10	1.51636	0.855805	Inf	1	0.737642	1
Temperature27 Age5 / Temperature30 Age10	2.82313	1.49489	Inf	1	1.95999	0.966127
Temperature27 Age5 / Temperature32 Age10	11.008	5.60872	Inf	1	4.70765	0.000165376
Temperature27 Age5 / Temperature27 Age15	4.99995	2.55755	Inf	1	3.14639	0.103437
Temperature27 Age5 / Temperature30 Age15	5.45972	2.63816	Inf	1	3.5128	0.0288477
Temperature27 Age5 / Temperature32 Age15	12.5887	6.1057	Inf	1	5.22211	1.16751e-05
Temperature30 Age5 / Temperature32 Age5	5.60084	2.37546	Inf	1	4.06228	0.00320227
Temperature30 Age5 / Temperature27 Age10	0.388737	0.195719	Inf	1	-1.87667	0.98381
Temperature30 Age5 / Temperature30 Age10	0.723744	0.334698	Inf	1	-0.699136	1
Temperature30 Age5 / Temperature32 Age10	2.82202	1.2337	Inf	1	2.37312	0.691038
Temperature30 Age5 / Temperature27 Age15	1.2818	0.56485	Inf	1	0.563377	1
Temperature30 Age5 / Temperature30 Age15	1.39967	0.570107	Inf	1	0.825485	1
Temperature30 Age5 / Temperature32 Age15	3.22726	1.31714	Inf	1	2.87074	0.237255
Temperature32 Age5 / Temperature27 Age10	0.0694069	0.0355732	Inf	1	-5.20509	1.27977e-05
Temperature32 Age5 / Temperature30 Age10	0.129221	0.0608854	Inf	1	-4.34284	0.000927896
Temperature32 Age5 / Temperature32 Age10	0.503857	0.224119	Inf	1	-1.54104	0.999831
Temperature32 Age5 / Temperature27 Age15	0.228858	0.102773	Inf	1	-3.2838	0.0653944
Temperature32 Age5 / Temperature30 Age15	0.249903	0.104031	Inf	1	-3.3311	0.0555174
Temperature32 Age5 / Temperature32 Age15	0.576211	0.239787	Inf	1	-1.32474	0.999999
Temperature27 Age10 / Temperature30 Age10	1.86178	1.01098	Inf	1	1.1446	1
Temperature27 Age10 / Temperature32 Age10	7.25947	3.79509	Inf	1	3.79187	0.00982017
Temperature27 Age10 / Temperature27 Age15	3.29734	1.7315	Inf	1	2.27208	0.785889
Temperature27 Age10 / Temperature30 Age15	3.60055	1.7914	Inf	1	2.57486	0.485824
Temperature27 Age10 / Temperature32 Age15	8.30192	4.14146	Inf	1	4.24268	0.00145666
Temperature30 Age10 / Temperature32 Age10	3.8992	1.88242	Inf	1	2.81867	0.273153
Temperature30 Age10 / Temperature27 Age15	1.77107	0.860326	Inf	1	1.17666	1
Temperature30 Age10 / Temperature30 Age15	1.93393	0.881384	Inf	1	1.44718	0.999974
Temperature30 Age10 / Temperature32 Age15	4.45913	2.03636	Inf	1	3.27358	0.067724
Temperature32 Age10 / Temperature27 Age15	0.454212	0.209633	Inf	1	-1.70994	0.997588
Temperature32 Age10 / Temperature30 Age15	0.49598	0.213143	Inf	1	-1.63173	0.999219
Temperature32 Age10 / Temperature32 Age15	1.1436	0.49174	Inf	1	0.312053	1
Temperature27 Age15 / Temperature30 Age15	1.09196	0.473333	Inf	1	0.202943	1
Temperature27 Age15 / Temperature32 Age15	2.51776	1.09297	Inf	1	2.12709	0.893854
Temperature30 Age15 / Temperature32 Age15	2.30574	0.922597	Inf	1	2.08782	0.915885

## Sheet: Fig2
Observed means
Mean mass measurements for each biological replicate												Calculated Values for blood meal mass relative to body mass
Temperature	Age	Age_of_BM	Biological_Replicate	BM_Number	Pre_or_Post_BM	mean_mass	median_mass	sd_mass	n_mass	SE_mass		Temperature	Age	Biological_Replicate	post_over_pre
27	3	3	1	1	Post	2.81333	2.79	0.70673	6	0.288521		27	3	1	2.64411
27	3	3	1	1	Pre	1.064	1.1	0.175157	5	0.0783326		27	3	2	1.91545
27	3	3	2	1	Post	1.96333	1.91	0.152534	6	0.0622718		27	3	3	2.02161
27	3	3	2	1	Pre	1.025	1.03	0.0772442	4	0.0386221		27	3	4	1.92884
27	3	3	3	1	Post	2.31273	2.36	0.200853	11	0.0605594		27	3	5	1.8746
27	3	3	3	1	Pre	1.144	1.13	0.0917969	10	0.0290287		27	5	1	2.16608
27	3	3	4	1	Post	2.295	2.36	0.196908	12	0.0568424		27	5	2	1.82349
27	3	3	4	1	Pre	1.18983	1.17	0.0835375	12	0.0241152		27	5	3	1.996
27	3	3	5	1	Post	1.94333	1.92	0.0625033	6	0.0255169		27	5	4	2.0979
27	3	3	5	1	Pre	1.03667	1.05	0.070946	3	0.0409607		27	10	1	2.06333
27	5	5	1	1	Post	2.44333	2.51	0.18392	6	0.0750851		27	10	2	1.87192
27	5	5	1	1	Pre	1.128	1.12	0.0729383	5	0.032619		27	10	3	1.9675
27	5	5	2	1	Post	1.97667	1.99	0.100731	6	0.0411231		27	15	1	1.8633
27	5	5	2	1	Pre	1.084	1.06	0.169352	5	0.0757364		27	15	2	1.88437
27	5	5	3	1	Post	1.996	1.96	0.098387	5	0.044		27	15	3	1.86182
27	5	5	3	1	Pre	1	1.02	0.0469042	5	0.0209762		30	3	1	2.08667
27	5	5	4	1	Post	2	1.98	0.137598	7	0.0520073		30	3	2	1.92627
27	5	5	4	1	Pre	0.953333	0.96	0.090185	3	0.0520683		30	3	3	1.80408
27	10	10	1	1	Post	2.06333	2.07	0.142782	6	0.0582905		30	3	4	1.98562
27	10	10	1	1	Pre	1	0.98	0.034641	3	0.02		30	3	5	1.75405
27	10	10	2	1	Post	1.9	1.86	0.165892	6	0.0677249		30	5	1	1.81835
27	10	10	2	1	Pre	1.015	1.01	0.05	4	0.025		30	5	2	1.93972
27	10	10	3	1	Post	1.89667	1.89	0.0852447	6	0.034801		30	5	3	1.76801
27	10	10	3	1	Pre	0.964	0.96	0.0497996	5	0.0222711		30	5	4	1.94444
27	15	15	1	1	Post	1.99	1.98	0.179221	6	0.0731665		30	10	1	2.20221
27	15	15	1	1	Pre	1.068	1.06	0.106395	5	0.0475815		30	10	2	2.44866
27	15	15	2	1	Post	2.01	1.97	0.16285	6	0.0664831		30	10	3	1.96746
27	15	15	2	1	Pre	1.06667	1.08	0.0688961	6	0.0281267		30	15	1	2.06884
27	15	15	3	1	Post	2.048	2.08	0.165288	5	0.0739189		30	15	2	1.63114
27	15	15	3	1	Pre	1.1	1.12	0.0632456	5	0.0282843		30	15	3	1.96667
30	3	3	1	1	Post	2.08667	2.04	0.158325	6	0.0646357		30	15	4	1.75749
30	3	3	1	1	Pre	1	0.9875	0.106066	4	0.053033		32	3	1	1.78779
30	3	3	2	1	Post	2.28	2.34	0.169941	11	0.0512392		32	3	2	1.86203
30	3	3	2	1	Pre	1.18364	1.2	0.107263	11	0.0323412		32	3	3	1.82431
30	3	3	3	1	Post	1.91833	2.21	0.557138	18	0.131319		32	5	1	1.5
30	3	3	3	1	Pre	1.06333	1.04	0.120277	6	0.0491031		32	5	2	1.97077
30	3	3	4	1	Post	1.765	1.78	0.202193	12	0.058368		32	5	3	1.97239
30	3	3	4	1	Pre	0.888889	0.88	0.0584047	9	0.0194682		32	5	4	1.53242
30	3	3	5	1	Post	2.16333	2.17	0.0763326	6	0.0311627		32	10	1	1.7447
30	3	3	5	1	Pre	1.23333	1.22	0.0484424	6	0.0197765		32	10	2	1.83721
30	5	5	1	1	Post	1.89714	1.9	0.0969045	7	0.0366264		32	10	3	1.70745
30	5	5	1	1	Pre	1.04333	1.04	0.0637704	6	0.0260342		32	15	1	1.85185
30	5	5	2	1	Post	1.82333	1.84	0.090701	6	0.0370285		32	15	2	1.75
30	5	5	2	1	Pre	0.94	0.92	0.0374166	5	0.0167332		32	15	3	1.65653
30	5	5	3	1	Post	2.06857	2.08	0.212558	7	0.0803394		32	15	4	1.76207
30	5	5	3	1	Pre	1.17	1.16	0.0654217	6	0.0267083
30	5	5	4	1	Post	1.82	1.8	0.116619	5	0.0521536
30	5	5	4	1	Pre	0.936	0.94	0.0260768	5	0.0116619
30	10	10	1	1	Post	1.99667	1.94	0.198964	6	0.0812267
30	10	10	1	1	Pre	0.906667	0.92	0.0873308	6	0.0356526
30	10	10	2	1	Post	2.06667	2.16	0.232092	6	0.0947511
30	10	10	2	1	Pre	0.844	0.88	0.0887694	5	0.0396989
30	10	10	3	1	Post	2.21667	2.21	0.193253	6	0.0788951
30	10	10	3	1	Pre	1.12667	1.14	0.0926643	6	0.03783
30	15	15	1	1	Post	1.90333	1.93	0.0924482	6	0.0377418
30	15	15	1	1	Pre	0.92	0.92	0.104881	5	0.0469042
30	15	15	2	1	Post	1.948	2	0.165288	5	0.0739189
30	15	15	2	1	Pre	1.19426	1.1943	0.000114018	5	5.09902e-05
30	15	15	3	1	Post	1.652	1.62	0.0985901	5	0.0440908
30	15	15	3	1	Pre	0.84	0.84	0.0663325	5	0.0296648
30	15	15	4	1	Post	1.95667	1.95	0.105388	6	0.0430245
30	15	15	4	1	Pre	1.11333	1.11	0.084538	6	0.0345125
32	3	3	1	1	Post	2.05	2.02	0.120554	4	0.0602771
32	3	3	1	1	Pre	1.14667	1.14	0.0503322	3	0.0290593
32	3	3	2	1	Post	2.04824	1.98	0.280273	17	0.0679762
32	3	3	2	1	Pre	1.1	1.12	0.19225	16	0.0480625
32	3	3	3	1	Post	1.84133	1.86	0.149755	15	0.0386667
32	3	3	3	1	Pre	1.00933	1.02	0.148105	15	0.0382407
32	5	5	1	1	Post	1.55	1.55	0.169706	2	0.12
32	5	5	1	1	Pre	1.03333	1.06	0.046188	3	0.0266667
32	5	5	2	1	Post	1.955	1.91	0.193477	4	0.0967385
32	5	5	2	1	Pre	0.992	0.98	0.0672309	5	0.0300666
32	5	5	3	1	Post	2.2025	2.21	0.227797	4	0.113899
32	5	5	3	1	Pre	1.11667	1.1	0.109118	6	0.0445471
32	5	5	4	1	Post	1.796	1.84	0.060663	5	0.0271293
32	5	5	4	1	Pre	1.172	1.16	0.0389872	5	0.0174356
32	10	10	1	1	Post	2.08667	2.1	0.151085	6	0.0616802
32	10	10	1	1	Pre	1.196	1.18	0.0622896	5	0.0278568
32	10	10	2	1	Post	1.896	1.9	0.0973653	5	0.0435431
32	10	10	2	1	Pre	1.032	1.02	0.0593296	5	0.026533
32	10	10	3	1	Post	2.14	2.15	0.121326	6	0.0495311
32	10	10	3	1	Pre	1.25333	1.26	0.0722957	6	0.0295146
32	15	15	1	1	Post	2	2	0.121106	7	0.0457738
32	15	15	1	1	Pre	1.08	1.07	0.091214	6	0.037238
32	15	15	2	1	Post	1.715	1.73	0.136991	4	0.0684957
32	15	15	2	1	Pre	0.98	0.98	0.0424264	5	0.0189737
32	15	15	3	1	Post	1.81667	1.84	0.0861781	6	0.0351821
32	15	15	3	1	Pre	1.09667	1.09	0.0463321	6	0.018915
32	15	15	4	1	Post	1.68571	1.66	0.10163	7	0.0384124
32	15	15	4	1	Pre	0.956667	0.95	0.0527889	6	0.021551
BM size means by temperature
Temperature	mean_pre	mean_post	mean_postminuspre	mean_percentdiff	mean_postoverpre	median_pre	median_post	median_postminuspre	median_percentdiff	median_postoverpre	n_mass	sd_pre	sd_post	sd_postminuspre	sd_percentdiff	sd_postoverpre	SE_pre	SE_post	SE_postminuspre	SE_percentdiff	SE_postoverpre
27	1.0559	2.11012	1.05422	99.8688	1.99869	1.064	2	0.948	92.8842	1.92884	15	0.0666404	0.252602	0.226207	20.4279	0.204279	0.0172065	0.0652215	0.0584063	5.27446	0.0527446
30	1.02522	1.97265	0.947433	94.1853	1.94185	1.02167	1.95233	0.891286	94.208	1.94208	16	0.13279	0.168886	0.131447	19.9238	0.199238	0.0331974	0.0422215	0.0328618	4.98094	0.0498094
32	1.08319	1.91308	0.829889	76.8537	1.76854	1.08833	1.9255	0.875333	77.4931	1.77493	14	0.0880207	0.188703	0.149507	13.9069	0.139069	0.0235245	0.0504331	0.0399573	3.71678	0.0371678
BM size means by age
Age	mean_pre	mean_post	mean_postminuspre	mean_percentdiff	mean_postoverpre	median_pre	median_post	median_postminuspre	median_percentdiff	median_postoverpre	n_mass	sd_pre	sd_post	sd_postminuspre	sd_percentdiff	sd_postoverpre	SE_pre	SE_post	SE_postminuspre	SE_percentdiff	SE_postoverpre
3 days	1.08344	2.11389	1.03046	95.5033	1.95503	1.064	2.05	0.938333	91.5447	1.91545	13	0.0950682	0.271836	0.241489	22.8028	0.228028	0.0263672	0.0753938	0.066977	6.32437	0.0632437
5 days	1.04739	1.96071	0.913323	87.7464	1.87746	1.03833	1.96583	0.895619	94.208	1.94208	12	0.0860831	0.222511	0.205702	20.2695	0.202695	0.02485	0.0642334	0.059381	5.8513	0.058513
10 days	1.03752	2.02919	0.991667	97.8937	1.97894	1.015	2.06333	0.932667	96.7456	1.96746	9	0.133023	0.115299	0.127583	23.3982	0.233982	0.0443411	0.0384328	0.0425277	7.79942	0.0779942
15 days	1.03778	1.88413	0.846344	82.3098	1.8231	1.068	1.948	0.843333	85.1852	1.85185	11	0.101966	0.142636	0.100766	12.9098	0.129098	0.0307439	0.0430063	0.0303822	3.89246	0.0389246
Model summary and ANOVA
							ANOVA	Chisq	Df	Pr(>Chisq)
							Temp	17.7168	2	0.000142186
							Age	5.52097	3	0.13739
							Temp*Age	9.12014	6	0.166933
Estimated marginal means for blood meal mass (post/pre value) and post-hoc contrasts
post/pre emmeans								Temperature contrasts
Temperature	Age	response	SE	df	lower.CL	upper.CL		contrast	ratio	SE	df	null	t.ratio	p.value
27	3	2.05916	0.0709878	32	1.91952	2.20896		Temperature27 / Temperature30	1.01374	0.0286459	32	1	0.482865	0.950358
30	3	1.90754	0.0657606	32	1.77818	2.0463		Temperature27 / Temperature32	1.11864	0.0325755	32	1	3.84985	0.00159813
32	3	1.82446	0.0811991	32	1.66634	1.99758		Temperature30 / Temperature32	1.10348	0.0315422	32	1	3.44474	0.0048419
27	5	2.01665	0.0777283	32	1.86438	2.18136
30	5	1.86605	0.0719237	32	1.72515	2.01846		Age contrasts
32	5	1.72892	0.0666381	32	1.59837	1.87013		contrast	ratio	SE	df	null	t.ratio	p.value
27	10	1.96603	0.0875	32	1.79564	2.15259		Age3 / Age5	1.03274	0.0323196	32	1	1.02928	0.893078
30	10	2.19734	0.0977944	32	2.0069	2.40585		Age3 / Age10	0.980042	0.0331545	32	1	-0.595932	0.992278
32	10	1.76228	0.078432	32	1.60955	1.92951		Age3 / Age15	1.05749	0.034011	32	1	1.7379	0.439003
27	15	1.8698	0.0832172	32	1.70775	2.04723		Age5 / Age10	0.948976	0.0322575	32	1	-1.54071	0.575915
30	15	1.84804	0.0712293	32	1.7085	1.99897		Age5 / Age15	1.02397	0.0331077	32	1	0.732483	0.977635
32	15	1.75375	0.0675951	32	1.62133	1.89698		Age10 / Age15	1.07902	0.0375412	32	1	2.18599	0.198695
Pairwise post-hoc contrasts of individual comparisons:
contrast	ratio	SE	df	null	t.ratio	p.value
Temperature27 Age3 / Temperature30 Age3	1.07949	0.0526291	32	1	1.56883	0.999867
Temperature27 Age3 / Temperature32 Age3	1.12864	0.0635381	32	1	2.14964	0.928816
Temperature27 Age3 / Temperature27 Age5	1.02108	0.0528012	32	1	0.403397	1
Temperature27 Age3 / Temperature30 Age5	1.10348	0.0570625	32	1	1.90429	0.988881
Temperature27 Age3 / Temperature32 Age5	1.19101	0.0615886	32	1	3.38038	0.119192
Temperature27 Age3 / Temperature27 Age10	1.04737	0.0589627	32	1	0.822116	1
Temperature27 Age3 / Temperature30 Age10	0.937117	0.0527559	32	1	-1.15368	1
Temperature27 Age3 / Temperature32 Age10	1.16846	0.0657797	32	1	2.76552	0.4623
Temperature27 Age3 / Temperature27 Age15	1.10127	0.0619972	32	1	1.71356	0.998746
Temperature27 Age3 / Temperature30 Age15	1.11424	0.0576188	32	1	2.09192	0.950315
Temperature27 Age3 / Temperature32 Age15	1.17415	0.0607166	32	1	3.10463	0.23088
Temperature30 Age3 / Temperature32 Age3	1.04554	0.0588595	32	1	0.790994	1
Temperature30 Age3 / Temperature27 Age5	0.945893	0.0489132	32	1	-1.07571	1
Temperature30 Age3 / Temperature30 Age5	1.02223	0.0528607	32	1	0.425186	1
Temperature30 Age3 / Temperature32 Age5	1.10331	0.0570536	32	1	1.90127	0.989197
Temperature30 Age3 / Temperature27 Age10	0.970247	0.054621	32	1	-0.536529	1
Temperature30 Age3 / Temperature30 Age10	0.868113	0.0488713	32	1	-2.51233	0.682452
Temperature30 Age3 / Temperature32 Age10	1.08242	0.060936	32	1	1.40687	0.999995
Temperature30 Age3 / Temperature27 Age15	1.02018	0.0574321	32	1	0.354915	1
Temperature30 Age3 / Temperature30 Age15	1.0322	0.0533761	32	1	0.612812	1
Temperature30 Age3 / Temperature32 Age15	1.08769	0.0562458	32	1	1.62552	0.999657
Temperature32 Age3 / Temperature27 Age5	0.904696	0.0532647	32	1	-1.70114	0.998943
Temperature32 Age3 / Temperature30 Age5	0.977709	0.0575634	32	1	-0.38289	1
Temperature32 Age3 / Temperature32 Age5	1.05526	0.0621292	32	1	0.91357	1
Temperature32 Age3 / Temperature27 Age10	0.92799	0.0584085	32	1	-1.18737	1
Temperature32 Age3 / Temperature30 Age10	0.830304	0.05226	32	1	-2.95458	0.320221
Temperature32 Age3 / Temperature32 Age10	1.03528	0.0651614	32	1	0.550859	1
Temperature32 Age3 / Temperature27 Age15	0.975749	0.0614145	32	1	-0.390041	1
Temperature32 Age3 / Temperature30 Age15	0.987242	0.0581246	32	1	-0.218096	1
Temperature32 Age3 / Temperature32 Age15	1.04032	0.0612496	32	1	0.67138	1
Temperature27 Age5 / Temperature30 Age5	1.0807	0.0589074	32	1	1.42387	0.999993
Temperature27 Age5 / Temperature32 Age5	1.16642	0.0635799	32	1	2.82421	0.415027
Temperature27 Age5 / Temperature27 Age10	1.02575	0.0603917	32	1	0.431785	1
Temperature27 Age5 / Temperature30 Age10	0.917771	0.0540344	32	1	-1.45744	0.999985
Temperature27 Age5 / Temperature32 Age10	1.14434	0.0673738	32	1	2.29003	0.854247
Temperature27 Age5 / Temperature27 Age15	1.07854	0.0634997	32	1	1.28417	1
Temperature27 Age5 / Temperature30 Age15	1.09124	0.0594817	32	1	1.60187	0.999767
Temperature27 Age5 / Temperature32 Age15	1.14991	0.0626797	32	1	2.56261	0.638453
Temperature30 Age5 / Temperature32 Age5	1.07932	0.0588319	32	1	1.40034	0.999996
Temperature30 Age5 / Temperature27 Age10	0.949147	0.0558818	32	1	-0.886465	1
Temperature30 Age5 / Temperature30 Age10	0.849234	0.0499993	32	1	-2.77569	0.453933
Temperature30 Age5 / Temperature32 Age10	1.05888	0.0623425	32	1	0.971783	1
Temperature30 Age5 / Temperature27 Age15	0.997995	0.0587577	32	1	-0.0340811	1
Temperature30 Age5 / Temperature30 Age15	1.00975	0.0550398	32	1	0.177998	1
Temperature30 Age5 / Temperature32 Age15	1.06404	0.0579989	32	1	1.13874	1
Temperature32 Age5 / Temperature27 Age10	0.879395	0.051775	32	1	-2.18292	0.914002
Temperature32 Age5 / Temperature30 Age10	0.786824	0.0463249	32	1	-4.07215	0.0186916
Temperature32 Age5 / Temperature32 Age10	0.981066	0.057761	32	1	-0.324677	1
Temperature32 Age5 / Temperature27 Age15	0.924653	0.0544396	32	1	-1.33054	0.999999
Temperature32 Age5 / Temperature30 Age15	0.935543	0.0509949	32	1	-1.22234	1
Temperature32 Age5 / Temperature32 Age15	0.985842	0.0537366	32	1	-0.261596	1
Temperature27 Age10 / Temperature30 Age10	0.894733	0.0563153	32	1	-1.76721	0.997491
Temperature27 Age10 / Temperature32 Age10	1.11561	0.0702177	32	1	1.73823	0.99826
Temperature27 Age10 / Temperature27 Age15	1.05147	0.0661801	32	1	0.797332	1
Temperature27 Age10 / Temperature30 Age15	1.06385	0.0626349	32	1	1.05126	1
Temperature27 Age10 / Temperature32 Age15	1.12105	0.0660024	32	1	1.94073	0.984456
Temperature30 Age10 / Temperature32 Age10	1.24687	0.0784789	32	1	3.50544	0.0866526
Temperature30 Age10 / Temperature27 Age15	1.17517	0.0739663	32	1	2.56454	0.636755
Temperature30 Age10 / Temperature30 Age15	1.18901	0.070004	32	1	2.94048	0.329725
Temperature30 Age10 / Temperature32 Age15	1.25294	0.0737677	32	1	3.82996	0.0365059
Temperature32 Age10 / Temperature27 Age15	0.942498	0.0593216	32	1	-0.9409	1
Temperature32 Age10 / Temperature30 Age15	0.953599	0.0561439	32	1	-0.806989	1
Temperature32 Age10 / Temperature32 Age15	1.00487	0.0591624	32	1	0.0824865	1
Temperature27 Age15 / Temperature30 Age15	1.01178	0.0595692	32	1	0.198876	1
Temperature27 Age15 / Temperature32 Age15	1.06617	0.0627719	32	1	1.08835	1
Temperature30 Age15 / Temperature32 Age15	1.05376	0.0574389	32	1	0.960743	1

## Sheet: Fig3
Median survival times from Kaplan-Meier curves
Cox non-proportional hazards model for hazard ratio										Hazard ratio table
												Hazard ratio
										Label	coef	expcoef	lowerCI	upperCI	pval
										Temperature	0.274	1.315	1.233	1.403	< 0.001
										Age	0.318	1.374	1.287	1.467	< 0.001
										Temperature:Age	0.04	1.041	0.98	1.106	0.19

## Sheet: Fig4
Calculated observed proportions for each trial
Temperature	Age	Trial_number	sum_egg_binary	sum_surv_to_day3	sum_surv_to_day4	sum_egg_binary_day3	sum_egg_binary_day4	sum_larvae_binary	proportion_binaryegg	proportion_binaryegg_day3	proportion_binaryegg_day4	proportion_binarylarvae	n_mosquitoes
27	3	1	3	17	15	3	2	0	0.15	1	0.666667	0	20
27	3	2	4	18	13	4	0	0	0.2	1	0	0	20
27	3	5	14	23	20	13	7	3	0.608696	0.928571	0.5	0.230769	23
27	5	1	14	17	14	12	3	9	0.736842	0.857143	0.214286	0.75	19
27	5	2	15	17	12	14	4	9	0.789474	0.933333	0.266667	0.642857	19
27	5	4	20	18	17	18	2	11	1	0.9	0.1	0.611111	20
27	10	1	13	15	8	12	5	4	0.722222	0.923077	0.384615	0.333333	18
27	10	2	15	17	15	15	1	12	0.75	1	0.0666667	0.8	20
27	10	3	14	18	18	13	2	12	0.7	0.928571	0.142857	0.923077	20
27	15	1	12	14	9	8	6	0	0.6	0.666667	0.5	0	20
27	15	2	2	6	4	1	1	1	0.1	0.5	0.5	1	20
27	15	3	4	5	4	4	1	0	0.266667	1	0.25	0	15
30	3	1	11	17	17	9	8	4	0.5	0.818182	0.727273	0.444444	22
30	3	2	10	19	13	10	3	8	0.5	1	0.3	0.8	20
30	3	3	5	18	14	4	2	3	0.25	0.8	0.4	0.75	20
30	3	4	2	8	0	2	0	0	0.125	1	0	0	16
30	3	5	5	9	8	5	1	1	0.2	1	0.2	0.2	25
30	5	1	23	34	31	21	14	14	0.534884	0.913043	0.608696	0.666667	43
30	5	3	6	16	11	3	3	3	0.3	0.5	0.5	1	20
30	5	4	9	18	16	7	7	5	0.45	0.777778	0.777778	0.714286	20
30	10	1	13	12	12	11	4	9	0.65	0.846154	0.307692	0.818182	20
30	10	2	3	9	3	3	0	1	0.15	1	0	0.333333	20
30	10	3	9	12	11	8	1	5	0.45	0.888889	0.111111	0.625	20
30	15	1	2	15	9	1	2	0	0.1	0.5	1	0	20
30	15	2	0	1	1	0	0	0	0				5
30	15	3	1	3	1	1	0	0	0.0833333	1	0	0	12
30	15	4	0	0	0	0	0	0	0				5
32	3	1	1	6	6	1	0	0	0.125	1	0	0	8
32	3	2	7	16	14	6	4	2	0.368421	0.857143	0.571429	0.333333	19
32	3	3	8	18	15	8	4	0	0.444444	1	0.5	0	18
32	5	1	1	4	4	0	1	0	0.25	0	1		4
32	5	2	2	12	12	2	1	0	0.153846	1	0.5	0	13
32	5	4	2	18	16	2	0	0	0.1	1	0	0	20
32	10	1	4	8	2	1	3	0	0.333333	0.25	0.75	0	12
32	10	2	1	7	7	1	0	0	0.0666667	1	0	0	15
32	10	3	0	6	3	0	0	0	0				17
32	15	1	4	2	1	4	0	0	0.285714	1	0	0	14
32	15	2	0	4	3	0	0	0	0				5
32	15	3	0	4	1	0	0	0	0				5
32	15	4	1	5	2	0	1	0	0.1	0	1		10
Observed means of proportions for each temperature-age group (n mosquitoes = number from all trials)
Mean proportions per group
Temperature	Age	mean_proportion_binaryegg	mean_proportion_binaryegg_day3	mean_proportion_binaryegg_day4	mean_proportion_binarylarvae	mean_proportion_surv_to_day3	mean_proportion_surv_to_day4	n_mosquitoes	n_trials	SE_proportion_binaryegg	SE_proportion_binaryegg_day3	SE_proportion_binaryegg_day4	SE_proportion_binarylarvae	SE_proportion_surv_to_day3	SE_proportion_surv_to_day4
27	3	0.319565	0.97619	0.388889	0.0769231	0.916667	0.756522	63	3	0.145284	0.0238095	0.200308	0.0769231	0.0440959	0.0634668
27	5	0.842105	0.896825	0.193651	0.667989	0.896491	0.739474	58	3	0.0803961	0.0220515	0.0492063	0.0420169	0.00175439	0.0630665
27	10	0.724074	0.950549	0.198046	0.68547	0.861111	0.698148	58	3	0.0144634	0.0247761	0.0958423	0.179617	0.0200308	0.134039
27	15	0.322222	0.722222	0.416667	0.333333	0.444444	0.305556	55	3	0.146986	0.146986	0.0833333	0.333333	0.12814	0.0747424
30	3	0.315	0.923636	0.325455	0.438889	0.696545	0.488545	103	5	0.0781025	0.0468513	0.120275	0.15442	0.114745	0.144676
30	5	0.428295	0.730274	0.628824	0.793651	0.830233	0.69031	83	3	0.0686681	0.121578	0.0808167	0.104086	0.0349869	0.0737749
30	10	0.416667	0.911681	0.139601	0.592172	0.55	0.433333	60	3	0.145297	0.0458504	0.0899581	0.140923	0.05	0.1424
30	15	0.0458333	0.75	0.5	0	0.3	0.183333	42	4	0.0266797	0.176777	0.353553	0	0.159426	0.0978945
32	3	0.312622	0.952381	0.357143	0.111111	0.864035	0.773392	45	3	0.0963437	0.047619	0.179758	0.111111	0.072997	0.0302105
32	5	0.167949	0.666667	0.5	0	0.941026	0.907692	37	3	0.0438716	0.333333	0.288675	0	0.0302303	0.0582452
32	10	0.133333	0.625	0.375	0	0.495425	0.269935	44	3	0.101835	0.306186	0.306186	0	0.0916991	0.0984067
32	15	0.0964286	0.5	0.5	0	0.560714	0.267857	34	4	0.067354	0.353553	0.353553		0.156207	0.114787
Mean proportions by temp
Temperature	Bloodmeal_number	mean_proportion_binaryegg	mean_proportion_binaryegg_day3	mean_proportion_binaryegg_day4	mean_proportion_binarylarvae	mean_proportion_surv_to_day3	mean_proportion_surv_to_day4	n_mosquitoes	n_trials	SE_proportion_binaryegg	SE_proportion_binaryegg_day3	SE_proportion_binaryegg_day4	SE_proportion_binarylarvae	SE_proportion_surv_to_day3	SE_proportion_surv_to_day4
27	1	0.551992	0.886447	0.299313	0.440929	0.779678	0.624925	234	12	0.0851956	0.0441548	0.0604086	0.112568	0.065533	0.0675739
30	1	0.286214	0.849542	0.379427	0.488609	0.588228	0.436466	288	15	0.054876	0.0454439	0.0843225	0.0901307	0.0743775	0.0740384
32	1	0.17134	0.710714	0.432143	0.0416667	0.703409	0.532653	160	13	0.0416486	0.122162	0.114038	0.032686	0.073324	0.0921748
Mean proportions by age
Age	Bloodmeal_number	mean_proportion_binaryegg	mean_proportion_binaryegg_day3	mean_proportion_binaryegg_day4	mean_proportion_binarylarvae	mean_proportion_surv_to_day3	mean_proportion_surv_to_day4	n_mosquitoes	n_trials	SE_proportion_binaryegg	SE_proportion_binaryegg_day3	SE_proportion_binaryegg_day4	SE_proportion_binarylarvae	SE_proportion_surv_to_day3	SE_proportion_surv_to_day4
3	1	0.315596	0.945809	0.351397	0.250777	0.802258	0.639315	211	11	0.052606	0.0245439	0.0815543	0.0910852	0.0613159	0.0772874
5	1	0.47945	0.764589	0.440825	0.548115	0.88925	0.779159	178	9	0.103557	0.108207	0.108879	0.119551	0.0209148	0.0463749
10	1	0.424691	0.854586	0.220368	0.479116	0.635512	0.467139	162	9	0.0995752	0.0836065	0.0848721	0.122015	0.0646953	0.0888007
15	1	0.13961	0.666667	0.464286	0.166667	0.434199	0.247403	131	11	0.0552092	0.112367	0.126346	0.123091	0.0870058	0.0551749
Model summary and ANOVA
										ANOVA	Chisq	Df	Pr(>Chisq)
										Temp	41.5829	2	9.341e-10
										Age	20.9613	3	0.000107244
										Temp*Age	45.6994	6	3.39782e-08
Post-hoc contrasts
contrast	odds.ratio	SE	df	null	z.ratio	p.value
Temperature27 / Temperature30	4.41226	1.11764	Inf	1	5.86009	1.38783e-08
Temperature27 / Temperature32	8.07658	2.28612	Inf	1	7.38006	4.7462e-13
Temperature30 / Temperature32	1.83049	0.53843	Inf	1	2.05538	0.114828
contrast	odds.ratio	SE	df	null	z.ratio	p.value
Age3 / Age5	0.486278	0.142555	Inf	1	-2.45935	0.0806598
Age3 / Age10	0.721776	0.197166	Inf	1	-1.19356	0.795846
Age3 / Age15	2.18014	0.726067	Inf	1	2.34024	0.110198
Age5 / Age10	1.48429	0.486276	Inf	1	1.20548	0.78834
Age5 / Age15	4.48331	1.67696	Inf	1	4.01119	0.000362423
Age10 / Age15	3.02052	1.08624	Inf	1	3.07388	0.012611
Pairwise post-hoc contrasts of individual comparisons:
contrast	odds.ratio	SE	df	null	z.ratio	p.value
Temperature27 Age3 / Temperature30 Age3	0.937807	0.329973	Inf	1	-0.182494	1
Temperature27 Age3 / Temperature32 Age3	0.593181	0.266107	Inf	1	-1.16417	1
Temperature27 Age3 / Temperature27 Age5	0.0578617	0.0296684	Inf	1	-5.55772	1.80393e-06
Temperature27 Age3 / Temperature30 Age5	0.455136	0.17583	Inf	1	-2.03756	0.939429
Temperature27 Age3 / Temperature32 Age5	2.42897	1.41595	Inf	1	1.52239	0.999881
Temperature27 Age3 / Temperature27 Age10	0.114864	0.0514933	Inf	1	-4.82717	9.13974e-05
Temperature27 Age3 / Temperature30 Age10	0.571871	0.230456	Inf	1	-1.38675	0.999993
Temperature27 Age3 / Temperature32 Age10	3.18438	1.80019	Inf	1	2.04885	0.934589
Temperature27 Age3 / Temperature27 Age15	0.44917	0.203617	Inf	1	-1.76555	0.995117
Temperature27 Age3 / Temperature30 Age15	4.63531	3.15103	Inf	1	2.25614	0.799611
Temperature27 Age3 / Temperature32 Age15	2.76862	1.58615	Inf	1	1.77752	0.994371
Temperature30 Age3 / Temperature32 Age3	0.632519	0.254751	Inf	1	-1.13728	1
Temperature30 Age3 / Temperature27 Age5	0.0616989	0.0291556	Inf	1	-5.89464	2.47836e-07
Temperature30 Age3 / Temperature30 Age5	0.485319	0.16047	Inf	1	-2.18645	0.854493
Temperature30 Age3 / Temperature32 Age5	2.59006	1.4115	Inf	1	1.7463	0.996142
Temperature30 Age3 / Temperature27 Age10	0.122482	0.0493159	Inf	1	-5.21508	1.21264e-05
Temperature30 Age3 / Temperature30 Age10	0.609796	0.216643	Inf	1	-1.39226	0.999993
Temperature30 Age3 / Temperature32 Age10	3.39556	1.80937	Inf	1	2.29415	0.766251
Temperature30 Age3 / Temperature27 Age15	0.478958	0.196442	Inf	1	-1.79484	0.993127
Temperature30 Age3 / Temperature30 Age15	4.94271	3.23695	Inf	1	2.43996	0.623433
Temperature30 Age3 / Temperature32 Age15	2.95223	1.59508	Inf	1	2.00364	0.952471
Temperature32 Age3 / Temperature27 Age5	0.0975448	0.0517871	Inf	1	-4.38391	0.000769055
Temperature32 Age3 / Temperature30 Age5	0.76728	0.319324	Inf	1	-0.636516	1
Temperature32 Age3 / Temperature32 Age5	4.09483	2.46015	Inf	1	2.34643	0.717193
Temperature32 Age3 / Temperature27 Age10	0.193641	0.0877106	Inf	1	-3.62453	0.0189273
Temperature32 Age3 / Temperature30 Age10	0.964075	0.40399	Inf	1	-0.0873078	1
Temperature32 Age3 / Temperature32 Age10	5.36831	3.10827	Inf	1	2.90242	0.217177
Temperature32 Age3 / Temperature27 Age15	0.757223	0.354646	Inf	1	-0.593781	1
Temperature32 Age3 / Temperature30 Age15	7.81432	5.46262	Inf	1	2.94106	0.194451
Temperature32 Age3 / Temperature32 Age15	4.66741	2.79289	Inf	1	2.57462	0.486061
Temperature27 Age5 / Temperature30 Age5	7.86593	3.78472	Inf	1	4.28666	0.00119642
Temperature27 Age5 / Temperature32 Age5	41.9789	26.6465	Inf	1	5.88755	2.58701e-07
Temperature27 Age5 / Temperature27 Age10	1.98515	1.05515	Inf	1	1.29006	0.999999
Temperature27 Age5 / Temperature30 Age10	9.88341	4.93496	Inf	1	4.58798	0.000295345
Temperature27 Age5 / Temperature32 Age10	55.0343	35.1679	Inf	1	6.27205	2.35174e-08
Temperature27 Age5 / Temperature27 Age15	7.76282	4.21317	Inf	1	3.77595	0.0104662
Temperature27 Age5 / Temperature30 Age15	80.1101	59.8545	Inf	1	5.8668	2.9322e-07
Temperature27 Age5 / Temperature32 Age15	47.8489	30.7458	Inf	1	6.01974	1.15299e-07
Temperature30 Age5 / Temperature32 Age5	5.33681	2.93505	Inf	1	3.04498	0.142522
Temperature30 Age5 / Temperature27 Age10	0.252374	0.10476	Inf	1	-3.31691	0.058329
Temperature30 Age5 / Temperature30 Age10	1.25648	0.461896	Inf	1	0.621086	1
Temperature30 Age5 / Temperature32 Age10	6.99654	3.78216	Inf	1	3.59878	0.0208833
Temperature30 Age5 / Temperature27 Age15	0.986892	0.412427	Inf	1	-0.0315727	1
Temperature30 Age5 / Temperature30 Age15	10.1844	6.70927	Inf	1	3.52299	0.0277756
Temperature30 Age5 / Temperature32 Age15	6.08306	3.30755	Inf	1	3.32058	0.057589
Temperature32 Age5 / Temperature27 Age10	0.0472892	0.028433	Inf	1	-5.07515	2.55536e-05
Temperature32 Age5 / Temperature30 Age10	0.235437	0.134763	Inf	1	-2.52677	0.534281
Temperature32 Age5 / Temperature32 Age10	1.311	0.91421	Inf	1	0.388316	1
Temperature32 Age5 / Temperature27 Age15	0.184922	0.112785	Inf	1	-2.76735	0.312061
Temperature32 Age5 / Temperature30 Age15	1.90834	1.52068	Inf	1	0.810973	1
Temperature32 Age5 / Temperature32 Age15	1.13983	0.793457	Inf	1	0.188013	1
Temperature27 Age10 / Temperature30 Age10	4.97867	2.08813	Inf	1	3.82715	0.00851999
Temperature27 Age10 / Temperature32 Age10	27.723	16.0559	Inf	1	5.73639	6.38316e-07
Temperature27 Age10 / Temperature27 Age15	3.91044	1.83077	Inf	1	2.91269	0.210946
Temperature27 Age10 / Temperature30 Age15	40.3547	28.1839	Inf	1	5.29451	7.87636e-06
Temperature27 Age10 / Temperature32 Age15	24.1034	14.4071	Inf	1	5.32415	6.69408e-06
Temperature30 Age10 / Temperature32 Age10	5.56835	3.05533	Inf	1	3.12941	0.109262
Temperature30 Age10 / Temperature27 Age15	0.785439	0.337854	Inf	1	-0.561465	1
Temperature30 Age10 / Temperature30 Age15	8.10551	5.43273	Inf	1	3.12203	0.11188
Temperature30 Age10 / Temperature32 Age15	4.84133	2.73316	Inf	1	2.79373	0.291628
Temperature32 Age10 / Temperature27 Age15	0.141054	0.0826163	Inf	1	-3.34402	0.0530614
Temperature32 Age10 / Temperature30 Age15	1.45564	1.13309	Inf	1	0.48232	1
Temperature32 Age10 / Temperature32 Age15	0.869438	0.599598	Inf	1	-0.202872	1
Temperature27 Age15 / Temperature30 Age15	10.3197	7.21738	Inf	1	3.33733	0.0543199
Temperature27 Age15 / Temperature32 Age15	6.16385	3.69656	Inf	1	3.03261	0.148037
Temperature30 Age15 / Temperature32 Age15	0.597289	0.469037	Inf	1	-0.656271	1

## Sheet: Fig5
Observed means for total eggs and timing of egg laying
Temperature	Age	mean_eggsday3	mean_eggsday4	mean_totaleggs	mean_percenteggs_day3	mean_percenteggs_day4	sum_egg_binary	sum_surv_to_day3	sum_surv_to_day4	n_mosquitoes	SE_eggsday3	SE_eggsday4	SE_totaleggs	SE_percenteggs_day3	SE_percenteggs_day4
27	3	51.619	5.95238	57.5714	0.918848	0.0811522	21	20	17	21	6.33865	3.66741	6.0449	0.047763	0.047763
27	5	47.9149	2.44681	50.3617	0.885663	0.114337	47	45	41	47	3.34023	1.0013	2.80633	0.0453327	0.0453327
27	10	35.5	2.77778	38.2778	0.918301	0.0816987	36	33	31	36	2.74513	1.16231	2.48347	0.0392349	0.0392349
27	15	11.1667	4.72222	15.8889	0.648611	0.351389	18	14	10	18	2.84829	1.66432	2.30924	0.109299	0.109299
30	3	42.3333	6.12121	48.4545	0.858718	0.141282	33	29	23	33	5.31715	2.49915	5.12201	0.0516751	0.0516751
30	5	28.3684	6.81579	35.1842	0.743513	0.256487	38	36	32	38	3.51453	2.16327	3.11191	0.0636535	0.0636535
30	10	22.56	2.72	25.28	0.873212	0.126788	25	21	20	25	3.74659	1.79492	3.54754	0.0660457	0.0660457
30	15	4	0.666667	4.66667	0.636364	0.363636	3	2	2	3	3.05505	0.333333	3.1798	0.319262	0.319262
32	3	29.5625	2.125	31.6875	0.879303	0.120697	16	16	14	16	4.08959	0.688446	4.26978	0.062445	0.062445
32	5	8.4	3.8	12.2	0.688889	0.311111	5	5	5	5	5.12445	2.90517	6.06135	0.203063	0.203063
32	10	1.2	0.8	2	0.4	0.6	5	4	2	5	0.8	0.374166	0.547723	0.244949	0.244949
32	15	2	0.2	2.2	0.8	0.2	5	3	2	5	0.83666	0.2	0.734847	0.2	0.2
means by Temp
Temperature	mean_eggsday3	mean_eggsday4	mean_totaleggs	mean_percenteggs_day3	mean_percenteggs_day4	sum_egg_binary	sum_surv_to_day3	sum_surv_to_day4	n_mosquitoes	SE_eggsday3	SE_eggsday4	SE_totaleggs	SE_percenteggs_day3	SE_percenteggs_day4
27	39.4672	3.48361	42.9508	0.866031	0.133969	122	112	99	122	2.24517	0.847003	2.06282	0.0285379	0.0285379
30	30.8182	5.36364	36.1818	0.81142	0.18858	99	88	77	99	2.57172	1.26188	2.48456	0.0354345	0.0354345
32	17.129	1.87097	19	0.758493	0.241507	31	28	23	31	3.25171	0.591593	3.40619	0.0708587	0.0708587
means by Age
Age	mean_eggsday3	mean_eggsday4	mean_totaleggs	mean_percenteggs_day3	mean_percenteggs_day4	sum_egg_binary	sum_surv_to_day3	sum_surv_to_day4
3	42.2	5.15714	47.3571	0.881462	0.118538	70	65	54
5	37.4667	4.36667	41.8333	0.814712	0.185288	90	86	78
10	28	2.60606	30.6061	0.861957	0.138043	66	58	53
15	8.57692	3.38462	11.9615	0.676311	0.323689	26	19	14
Model summary and ANOVA for total number of eggs
											Posthoc pairwise contrasts for total eggs
											contrast	ratio	SE	df	null	z.ratio	p.value
											Temperature27 Age3 / Temperature30 Age3	1.18815	0.219058	Inf	1	0.935084	1
											Temperature27 Age3 / Temperature32 Age3	1.81685	0.401288	Inf	1	2.70342	0.36525
											Temperature27 Age3 / Temperature27 Age5	1.14316	0.198065	Inf	1	0.772216	1
											Temperature27 Age3 / Temperature30 Age5	1.63629	0.294755	Inf	1	2.73364	0.33947
											Temperature27 Age3 / Temperature32 Age5	4.71897	1.63894	Inf	1	4.46747	0.000522244
											Temperature27 Age3 / Temperature27 Age10	1.50404	0.273378	Inf	1	2.24555	0.808503
											Temperature27 Age3 / Temperature30 Age10	2.27735	0.449729	Inf	1	4.1676	0.00202959
											Temperature27 Age3 / Temperature32 Age10	28.7857	13.0088	Inf	1	7.43472	6.91713e-12
							Chisq	Df	Pr(>Chisq)		Temperature27 Age3 / Temperature27 Age15	3.62338	0.788931	Inf	1	5.91276	2.22041e-07
							69.2078	2	9.36971e-16		Temperature27 Age3 / Temperature30 Age15	12.3367	5.93365	Inf	1	5.22394	1.15602e-05
							111.408	3	5.46185e-24		Temperature27 Age3 / Temperature32 Age15	26.1689	11.56	Inf	1	7.39017	9.67959e-12
							29.2081	6	5.55604e-05		Temperature30 Age3 / Temperature32 Age3	1.52914	0.31095	Inf	1	2.08854	0.915509
											Temperature30 Age3 / Temperature27 Age5	0.962131	0.144598	Inf	1	-0.25687	1
											Temperature30 Age3 / Temperature30 Age5	1.37717	0.217822	Inf	1	2.02337	0.945154
											Temperature30 Age3 / Temperature32 Age5	3.97168	1.33622	Inf	1	4.09939	0.00273026
											Temperature30 Age3 / Temperature27 Age10	1.26587	0.202558	Inf	1	1.47334	0.999955
											Temperature30 Age3 / Temperature30 Age10	1.91672	0.340536	Inf	1	3.662	0.0163831
											Temperature30 Age3 / Temperature32 Age10	24.2273	10.7477	Inf	1	7.18519	4.42946e-11
											Temperature30 Age3 / Temperature27 Age15	3.04959	0.609729	Inf	1	5.57676	1.61729e-06
											Temperature30 Age3 / Temperature30 Age15	10.3831	4.91313	Inf	1	4.9456	5.00994e-05
											Temperature30 Age3 / Temperature32 Age15	22.0248	9.54226	Inf	1	7.13714	6.28917e-11
											Temperature32 Age3 / Temperature27 Age5	0.629198	0.121647	Inf	1	-2.39639	0.667769
											Temperature32 Age3 / Temperature30 Age5	0.900617	0.179692	Inf	1	-0.524634	1
											Temperature32 Age3 / Temperature32 Age5	2.59733	0.929186	Inf	1	2.66805	0.396771
											Temperature32 Age3 / Temperature27 Age10	0.82783	0.166385	Inf	1	-0.940087	1
											Temperature32 Age3 / Temperature30 Age10	1.25346	0.269879	Inf	1	1.04924	1
											Temperature32 Age3 / Temperature32 Age10	15.8437	7.28793	Inf	1	6.00619	1.25355e-07
											Temperature32 Age3 / Temperature27 Age15	1.99432	0.466718	Inf	1	2.9497	0.189631
											Temperature32 Age3 / Temperature30 Age15	6.79017	3.31744	Inf	1	3.92062	0.00581255
											Temperature32 Age3 / Temperature32 Age15	14.4034	6.4815	Inf	1	5.92773	2.02718e-07
											Temperature27 Age5 / Temperature30 Age5	1.43137	0.207645	Inf	1	2.4722	0.590279
Posthoc contrasts for total eggs											Temperature27 Age5 / Temperature32 Age5	4.12801	1.36423	Inf	1	4.29009	0.00117808
Temp contrasts											Temperature27 Age5 / Temperature27 Age10	1.31569	0.193512	Inf	1	1.86539	0.985496
contrast	ratio	SE	df	null	z.ratio	p.value					Temperature27 Age5 / Temperature30 Age10	1.99216	0.33092	Inf	1	4.14913	0.00220029
Temperature27 / Temperature30	1.72076	0.244478	Inf	1	3.82027	0.000399867					Temperature27 Age5 / Temperature32 Age10	25.1809	11.0574	Inf	1	7.34674	1.34019e-11
Temperature27 / Temperature32	5.6743	1.05678	Inf	1	9.32101	0					Temperature27 Age5 / Temperature27 Age15	3.16962	0.601418	Inf	1	6.07981	7.94151e-08
Temperature30 / Temperature32	3.29755	0.709094	Inf	1	5.54873	8.63262e-08					Temperature27 Age5 / Temperature30 Age15	10.7918	5.06101	Inf	1	5.07238	2.59292e-05
											Temperature27 Age5 / Temperature32 Age15	22.8917	9.81234	Inf	1	7.30394	1.84432e-11
											Temperature30 Age5 / Temperature32 Age5	2.88395	0.963636	Inf	1	3.16984	0.0958346
Age contrasts											Temperature30 Age5 / Temperature27 Age10	0.919181	0.142584	Inf	1	-0.543271	1
contrast	ratio	SE	df	null	z.ratio	p.value					Temperature30 Age5 / Temperature30 Age10	1.39178	0.241155	Inf	1	1.9079	0.978328
Age3 / Age5	1.59909	0.228034	Inf	1	3.29193	0.00595524					Temperature30 Age5 / Temperature32 Age10	17.5921	7.77353	Inf	1	6.48927	5.69288e-09
Age3 / Age10	3.57458	0.626195	Inf	1	7.27166	2.1303e-12					Temperature30 Age5 / Temperature27 Age15	2.21439	0.434115	Inf	1	4.05512	0.00330179
Age3 / Age15	8.15271	1.87061	Inf	1	9.14529	0					Temperature30 Age5 / Temperature30 Age15	7.53947	3.55525	Inf	1	4.28405	0.00121052
Age5 / Age10	2.23538	0.431327	Inf	1	4.16892	0.000183617					Temperature30 Age5 / Temperature32 Age15	15.9928	6.90037	Inf	1	6.42493	8.70767e-09
Age5 / Age15	5.09834	1.24036	Inf	1	6.69542	1.29035e-10					Temperature32 Age5 / Temperature27 Age10	0.318723	0.106777	Inf	1	-3.41307	0.0415228
Age10 / Age15	2.28075	0.60145	Inf	1	3.12658	0.0105643					Temperature32 Age5 / Temperature30 Age10	0.482595	0.165915	Inf	1	-2.11921	0.898534
											Temperature32 Age5 / Temperature32 Age10	6.1	3.24752	Inf	1	3.39662	0.0440442
Observed means for timing of oviposition: proportion of eggs laid day 3 vs. day 4 post blood meal											Temperature32 Age5 / Temperature27 Age15	0.767832	0.273209	Inf	1	-0.742469	1
											Temperature32 Age5 / Temperature30 Age15	2.61428	1.45683	Inf	1	1.7245	0.997077
Temperature	Age	n_day3	P_day3	n_day4	P_day4	n_3and4total	n_mosquitoes				Temperature32 Age5 / Temperature32 Age15	5.54546	2.90456	Inf	1	3.27047	0.0684469
27	3 days	51.619	0.918848	5.95238	0.0811522	57.5714	21				Temperature27 Age10 / Temperature30 Age10	1.51415	0.264916	Inf	1	2.37115	0.692988
27	5 days	47.9149	0.885663	2.44681	0.114337	50.3617	47				Temperature27 Age10 / Temperature32 Age10	19.1389	8.46975	Inf	1	6.66994	1.68898e-09
27	10 days	35.5	0.918301	2.77778	0.0816987	38.2778	36				Temperature27 Age10 / Temperature27 Age15	2.40909	0.475886	Inf	1	4.45105	0.000563816
27	15 days	11.1667	0.648611	4.72222	0.351389	15.8889	18				Temperature27 Age10 / Temperature30 Age15	8.20238	3.87296	Inf	1	4.45687	0.000548736
30	3 days	42.3333	0.858718	6.12121	0.141282	48.4545	33				Temperature27 Age10 / Temperature32 Age15	17.399	7.51894	Inf	1	6.60981	2.53983e-09
30	5 days	28.3684	0.743513	6.81579	0.256487	35.1842	38				Temperature30 Age10 / Temperature32 Age10	12.64	5.6782	Inf	1	5.64721	1.0763e-06
30	10 days	22.56	0.873212	2.72	0.126788	25.28	25				Temperature30 Age10 / Temperature27 Age15	1.59105	0.337443	Inf	1	2.18962	0.852192
30	15 days	4	0.636364	0.666667	0.363636	4.66667	3				Temperature30 Age10 / Temperature30 Age15	5.41714	2.5918	Inf	1	3.53137	0.0269218
32	3 days	29.5625	0.879303	2.125	0.120697	31.6875	16				Temperature30 Age10 / Temperature32 Age15	11.4909	5.04439	Inf	1	5.56176	1.76264e-06
32	5 days	8.4	0.688889	3.8	0.311111	12.2	5				Temperature32 Age10 / Temperature27 Age15	0.125874	0.057712	Inf	1	-4.52021	0.000407646
32	10 days	1.2	0.4	0.8	0.6	2	5				Temperature32 Age10 / Temperature30 Age15	0.428571	0.26906	Inf	1	-1.34962	0.999997
32	15 days	2	0.8	0.2	0.2	2.2	5				Temperature32 Age10 / Temperature32 Age15	0.909091	0.543895	Inf	1	-0.159305	1
											Temperature27 Age15 / Temperature30 Age15	3.40476	1.65865	Inf	1	2.51496	0.546345
											Temperature27 Age15 / Temperature32 Age15	7.22223	3.23893	Inf	1	4.40872	0.000686054
											Temperature30 Age15 / Temperature32 Age15	2.12121	1.31627	Inf	1	1.21186	1
Temperature	n_day3	P_day3	n_day4	P_day4	n_3and4total	n_mosquitoes
27	39.4672	0.866031	3.48361	0.133969	42.9508	122
30	30.8182	0.81142	5.36364	0.18858	36.1818	99
32	17.129	0.758493	1.87097	0.241507	19	31
Age	n_day3	P_day3	n_day4	P_day4	n_3and4total	n_mosquitoes
3 days	42.2	0.881462	5.15714	0.118538	47.3571	70
5 days	37.4667	0.814712	4.36667	0.185288	41.8333	90
10 days	28	0.861957	2.60606	0.138043	30.6061	66
15 days	8.57692	0.676311	3.38462	0.323689	11.9615	26
Kruskal wallis test and posthoc comparisons for oviposition timing
.y.	group1	group2	n1	n2	statistic	p	p.adj	p.adj.signif
Percent_eggs_day3	27	30	122	99	-2.39203	0.0167556	0.0502668	ns
Percent_eggs_day3	27	32	122	31	-1.90827	0.0563567	0.112713	ns
Percent_eggs_day3	30	32	99	31	-0.292739	0.769722	0.769722	ns
.y.	group1	group2	n1	n2	statistic	p	p.adj	p.adj.signif
Percent_eggs_day3	3	5	70	90	0.182739	0.855002	1	ns
Percent_eggs_day3	3	10	70	66	1.6924	0.0905703	0.452851	ns
Percent_eggs_day3	3	15	70	26	-0.714361	0.475004	1	ns
Percent_eggs_day3	5	10	90	66	1.61207	0.106948	0.452851	ns
Percent_eggs_day3	5	15	90	26	-0.867678	0.385571	1	ns
Percent_eggs_day3	10	15	66	26	-1.96262	0.0496902	0.298141	ns
Age	.y.	group1	group2	n1	n2	statistic	p	p.adj	p.adj.signif
3	Percent_eggs_day3	27	30	21	33	-0.306729	0.75905	1	ns
3	Percent_eggs_day3	27	32	21	16	-0.672236	0.501434	1	ns
3	Percent_eggs_day3	30	32	33	16	-0.451208	0.65184	1	ns
5	Percent_eggs_day3	27	30	47	38	-3.70828	0.000208671	0.000626012	***
5	Percent_eggs_day3	27	32	47	5	-1.09311	0.274345	0.548689	ns
5	Percent_eggs_day3	30	32	38	5	0.619655	0.535485	0.548689	ns
10	Percent_eggs_day3	27	30	36	25	0.0885538	0.929437	0.929437	ns
10	Percent_eggs_day3	27	32	36	5	-2.21413	0.0268199	0.0804598	ns
10	Percent_eggs_day3	30	32	25	5	-2.20407	0.0275192	0.0804598	ns
15	Percent_eggs_day3	27	30	18	3	-0.432615	0.665294	1	ns
15	Percent_eggs_day3	27	32	18	5	0.824761	0.409507	1	ns
15	Percent_eggs_day3	30	32	3	5	0.94033	0.347048	1	ns

## Sheet: Fig6
Observed means for percentage of eggs hatching and number of larvae
Temperature	Age	mean_larvae_day4	mean_Percent_eggshatchedtolarv	n_mosquitoes	SE_larvae_day4	SE_percenteggshatched
27	3	0.85	0.0122833	20	0.549042	0.00720173
27	5	22.5	0.388758	44	3.31128	0.0512866
27	10	17.275	0.432747	40	2.53766	0.0570433
27	15	0.384615	0.014245	13	0.384615	0.014245
30	3	22	0.319293	30	5.0637	0.0674912
30	5	14.6774	0.358206	31	3.07203	0.0585431
30	10	5.40909	0.178059	22	1.80866	0.0407176
30	15	0	0	2	0	0
32	3	0.333333	0.00923203	15	0.270214	0.00786687
32	5	0	0	4	0	0
32	10	0	0	2	0	0
32	15	0	0	4	0	0
Means by temp
Temperature	mean_larvae_day4	mean_Percent_eggshatchedtolarv	n_mosquitoes	SE_larvae_day4	SE_percenteggshatched
27	14.5556	0.29783	117	1.72465	0.0319706
30	14.2439	0.288324	85	2.22357	0.0343364
32	0.2	0.00553922	25	0.163299	0.00474478
Means by age
Age	mean_larvae_day4	mean_Percent_eggshatchedtolarv	n_mosquitoes	SE_larvae_day4	SE_percenteggshatched
3	9.93548	0.145243	65	2.61404	0.0356338
5	18.2911	0.357085	79	2.28042	0.0376142
10	12.6562	0.331675	64	1.85582	0.0416366
15	0.263158	0.00974659	19	0.263158	0.00974659
Kruskal wallis test and post-hoc comparisons for proportion eggs hatching
					.y.	group1	group2	n1	n2	statistic	p	p.adj	p.adj.signif
					Percent_eggshatchedtolarv	27	30	117	82	0.684673	0.49355	0.49355	ns
					Percent_eggshatchedtolarv	27	32	117	25	-4.25108	2.1274e-05	4.25479e-05	****
					Percent_eggshatchedtolarv	30	32	82	25	-4.53144	5.8582e-06	1.75746e-05	****
					.y.	group1	group2	n1	n2	statistic	p	p.adj	p.adj.signif
					Percent_eggshatchedtolarv	3 days	5 days	62	79	3.95423	7.67816e-05	0.000307126	***
					Percent_eggshatchedtolarv	3 days	10 days	62	64	3.60841	0.000308081	0.000924244	***
					Percent_eggshatchedtolarv	3 days	15 days	62	19	-1.93501	0.0529885	0.105977	ns
					Percent_eggshatchedtolarv	5 days	10 days	79	64	-0.1659	0.868235	0.868235	ns
					Percent_eggshatchedtolarv	5 days	15 days	79	19	-4.61145	3.99876e-06	2.39926e-05	****
					Percent_eggshatchedtolarv	10 days	15 days	64	19	-4.40332	1.06605e-05	5.33027e-05	****
Model sumary for number of larvae and post-hoc contrasts
								ANOVA
									Df	Chisq	Pr(>Chisq)
								Temp	2	19.7771	5.07536e-05
								Age	3	39.4148	1.41772e-08
								Temp*Age	6	40.6373	3.41321e-07
					Temp contrasts
					contrast	estimate	SE	df	z.ratio	p.value
					Temperature27 - Temperature30	-1.59678	2.01876	Inf	-0.790973	0.813791
					Temperature27 - Temperature32	9.28339	1.22814	Inf	7.5589	1.21902e-13
					Temperature30 - Temperature32	10.8802	1.60591	Inf	6.77508	3.73002e-11
					Age contrasts
					contrast	estimate	SE	df	z.ratio	p.value
					Age3 - Age5	-2.63378	2.18317	Inf	-1.2064	0.787754
					Age3 - Age10	2.18841	1.96047	Inf	1.11627	0.841446
					Age3 - Age15	8.71227	1.75047	Inf	4.9771	3.87e-06
					Age5 - Age10	4.82219	1.53232	Inf	3.14699	0.009857
					Age5 - Age15	11.3461	1.46306	Inf	7.75501	5.33e-14
					Age10 - Age15	6.52387	0.959293	Inf	6.80071	6.25e-11
Pairwise post-hoc contrasts of individual comparisons:
contrast	estimate	SE	df	z.ratio	p.value
Temperature27 Age3 - Temperature30 Age3	-23.5331	5.23878	Inf	-4.49209	0.00046538
Temperature27 Age3 - Temperature32 Age3	1.04033	0.743463	Inf	1.39931	0.999991
Temperature27 Age3 - Temperature27 Age5	-19.3128	3.6794	Inf	-5.2489	1.00988e-05
Temperature27 Age3 - Temperature30 Age5	-12.455	2.64919	Inf	-4.70143	0.000170493
Temperature27 Age3 - Temperature32 Age5	1.37367	0.690287	Inf	1.98999	0.957105
Temperature27 Age3 - Temperature27 Age10	-13.5562	2.76141	Inf	-4.90915	6.03685e-05
Temperature27 Age3 - Temperature30 Age10	-3.74498	1.35511	Inf	-2.76359	0.315042
Temperature27 Age3 - Temperature32 Age10	1.37367	0.690287	Inf	1.98999	0.957105
Temperature27 Age3 - Temperature27 Age15	0.896746	0.746047	Inf	1.202	1
Temperature27 Age3 - Temperature30 Age15	1.37367	0.690287	Inf	1.98999	0.957105
Temperature27 Age3 - Temperature32 Age15	1.37367	0.690287	Inf	1.98999	0.957105
Temperature30 Age3 - Temperature32 Age3	24.5734	5.19924	Inf	4.72634	0.000150863
Temperature30 Age3 - Temperature27 Age5	4.2203	6.28071	Inf	0.671946	1
Temperature30 Age3 - Temperature30 Age5	11.0781	5.41368	Inf	2.04631	0.935697
Temperature30 Age3 - Temperature32 Age5	24.9067	5.19191	Inf	4.79723	0.000106174
Temperature30 Age3 - Temperature27 Age10	9.97687	5.80496	Inf	1.71868	0.997292
Temperature30 Age3 - Temperature30 Age10	19.7881	5.19011	Inf	3.81266	0.00903336
Temperature30 Age3 - Temperature32 Age10	24.9067	5.19191	Inf	4.79723	0.000106174
Temperature30 Age3 - Temperature27 Age15	24.4298	5.20055	Inf	4.69755	0.000173766
Temperature30 Age3 - Temperature30 Age15	24.9067	5.19191	Inf	4.79723	0.000106174
Temperature30 Age3 - Temperature32 Age15	24.9067	5.19191	Inf	4.79723	0.000106174
Temperature32 Age3 - Temperature27 Age5	-20.3531	3.54945	Inf	-5.73416	6.4677e-07
Temperature32 Age3 - Temperature30 Age5	-13.4953	2.57156	Inf	-5.24791	1.0153e-05
Temperature32 Age3 - Temperature32 Age5	0.333333	0.276119	Inf	1.20721	1
Temperature32 Age3 - Temperature27 Age10	-14.5965	2.61519	Inf	-5.58144	1.57435e-06
Temperature32 Age3 - Temperature30 Age10	-4.78532	1.20056	Inf	-3.9859	0.00442714
Temperature32 Age3 - Temperature32 Age10	0.333333	0.276119	Inf	1.20721	1
Temperature32 Age3 - Temperature27 Age15	-0.143588	0.406126	Inf	-0.353555	1
Temperature32 Age3 - Temperature30 Age15	0.333332	0.276119	Inf	1.20721	1
Temperature32 Age3 - Temperature32 Age15	0.333332	0.276119	Inf	1.20721	1
Temperature27 Age5 - Temperature30 Age5	6.8578	4.36424	Inf	1.57136	0.99971
Temperature27 Age5 - Temperature32 Age5	20.6864	3.53869	Inf	5.84579	3.32755e-07
Temperature27 Age5 - Temperature27 Age10	5.75657	3.73942	Inf	1.53943	0.999836
Temperature27 Age5 - Temperature30 Age10	15.5678	3.72833	Inf	4.17554	0.00196019
Temperature27 Age5 - Temperature32 Age10	20.6864	3.53869	Inf	5.84579	3.32755e-07
Temperature27 Age5 - Temperature27 Age15	20.2095	3.56586	Inf	5.6675	9.56297e-07
Temperature27 Age5 - Temperature30 Age15	20.6864	3.53869	Inf	5.84579	3.32755e-07
Temperature27 Age5 - Temperature32 Age15	20.6864	3.53869	Inf	5.84579	3.32755e-07
Temperature30 Age5 - Temperature32 Age5	13.8286	2.55669	Inf	5.4088	4.18751e-06
Temperature30 Age5 - Temperature27 Age10	-1.10123	3.6457	Inf	-0.302063	1
Temperature30 Age5 - Temperature30 Age10	8.71	2.67224	Inf	3.25944	0.0710673
Temperature30 Age5 - Temperature32 Age10	13.8286	2.55669	Inf	5.4088	4.18752e-06
Temperature30 Age5 - Temperature27 Age15	13.3517	2.57407	Inf	5.18701	1.41038e-05
Temperature30 Age5 - Temperature30 Age15	13.8286	2.55669	Inf	5.4088	4.18752e-06
Temperature30 Age5 - Temperature32 Age15	13.8286	2.55669	Inf	5.4088	4.18752e-06
Temperature32 Age5 - Temperature27 Age10	-14.9299	2.60058	Inf	-5.74099	6.21232e-07
Temperature32 Age5 - Temperature30 Age10	-5.11865	1.16838	Inf	-4.38099	0.000779431
Temperature32 Age5 - Temperature32 Age10	2.09647e-08	0.000501673	Inf	4.17895e-05	1
Temperature32 Age5 - Temperature27 Age15	-0.476921	0.297821	Inf	-1.60137	0.999519
Temperature32 Age5 - Temperature30 Age15	-1.84176e-07	0.000595186	Inf	-0.000309444	1
Temperature32 Age5 - Temperature32 Age15	-1.21884e-07	0.000453038	Inf	-0.000269037	1
Temperature27 Age10 - Temperature30 Age10	9.81123	2.85256	Inf	3.43945	0.0377514
Temperature27 Age10 - Temperature32 Age10	14.9299	2.60058	Inf	5.74099	6.21232e-07
Temperature27 Age10 - Temperature27 Age15	14.453	2.63183	Inf	5.4916	2.62885e-06
Temperature27 Age10 - Temperature30 Age15	14.9299	2.60058	Inf	5.74099	6.21233e-07
Temperature27 Age10 - Temperature32 Age15	14.9299	2.60058	Inf	5.74099	6.21232e-07
Temperature30 Age10 - Temperature32 Age10	5.11865	1.16838	Inf	4.38099	0.000779431
Temperature30 Age10 - Temperature27 Age15	4.64173	1.20554	Inf	3.85034	0.00775528
Temperature30 Age10 - Temperature30 Age15	5.11865	1.16838	Inf	4.38099	0.000779432
Temperature30 Age10 - Temperature32 Age15	5.11865	1.16838	Inf	4.38099	0.000779431
Temperature32 Age10 - Temperature27 Age15	-0.476921	0.297821	Inf	-1.60137	0.999519
Temperature32 Age10 - Temperature30 Age15	-2.05141e-07	0.00065662	Inf	-0.00031242	1
Temperature32 Age10 - Temperature32 Age15	-1.42849e-07	0.000531175	Inf	-0.00026893	1
Temperature27 Age15 - Temperature30 Age15	0.47692	0.297821	Inf	1.60137	0.999519
Temperature27 Age15 - Temperature32 Age15	0.47692	0.297821	Inf	1.60137	0.999519
Temperature30 Age15 - Temperature32 Age15	6.22922e-08	0.000620256	Inf	0.00010043	1

## Sheet: Fig7
Median survival times from Kaplan-Meier curves
Cox non-proportional hazards model for hazard ratio										Hazard ratio table
										Index	Label	coef	expcoef	lowerCI	upperCI	pval
										1	Temperature	0.167	1.182	1.096	1.274	0
										2	Age	0.092	1.096	1.004	1.197	0.04
										3	Has Opportunity to Oviposit	0.513	1.67	1.408	1.98	0
										4	Temperature:Age	-0.114	0.892	0.827	0.963	0.003

## Sheet: Fig8
Median survival times from Kaplan-Meier curves
Cox non-proportional hazards model for hazard ratio										Hazard ratio table
										Egg binary
										Index	Label	coef	expcoef	lowerCI	upperCI	pval
										1	Temperature	0.133	1.142	1.046	1.248	0.003
										2	Age	0.119	1.126	1.013	1.252	0.028
										3	Laid eggs	-0.366	0.693	0.571	0.843	0
										4	Temperature:Age	-0.063	0.938	0.857	1.028	0.172

## Sheet: Fig9
Median survival times from Kaplan-Meier curves
	Ovigroup codes
	N_NA	No oviposition site
	Y_0	Oviposition site present but did not lay eggs
	Y_1	Oviposition site present and did lay eggs
Cox non-proportional hazards model for hazard ratio										Hazard ratio table
										Combined ovipos/negative and egg binary
										Index	Label	coef	expcoef	lowerCI	upperCI	pval
										1	Temperature	0.155	1.168	1.076	1.267	0
										2	Age	0.046	1.047	0.957	1.144	0.317
										3	Has Opportunity: Did not lay eggs	0.599	1.819	1.504	2.201	0
										4	Has opportunity: Laid eggs	0.229	1.258	1.02	1.551	0.032
										5	Temperature:Age	-0.093	0.911	0.841	0.987	0.022
								Combined ovipos/negative and egg binary
								Index	Label	coef	expcoef	lowerCI	upperCI	pval
								1	Temperature	0.15	1.162	1.072	1.26	0
								2	Age	0.049	1.05	0.958	1.152	0.296
								3	Has Opportunity: Did not lay eggs	0.599	1.819	1.504	2.201	0
								4	Has opportunity: Laid eggs	0.229	1.258	1.02	1.551	0.032
								5	Temperature:Age	-0.096	0.909	0.837	0.986	0.022
