# Supplementary material for: Warmer temperature accelerates reproductive senescence in mosquitoes
Source: Front Physiol. 2025 Jul 2;16:1610310. doi: 10.3389/fphys.2025.1610310 (PMC12265498; doi:10.3389/fphys.2025.1610310)
Supplement: Supplementary file 4 [file Table1.xlsx]

## Sheet: Fig1
Overall_ID	Temperature	Age	BM1_Date	Age_of_BM	BM_number	Trial_number	BF	NCF	Total	Percentage_BF	BF_ID	Blood_date
1	27	3	2024-02-06	3	1	1	170	25	195	87.1795	1	2024-02-02
2	27	3	2024-02-07	3	1	2	79	5	84	94.0476	2	2024-02-02
3	27	3	2024-02-07	3	1	2	56	4	60	93.3333	3	2024-02-02
4	32	3	2024-02-13	3	1	1	28	40	68	41.1765	7	2024-02-02
5	32	3	2024-02-13	3	1	1	44	43	87	50.5747	8	2024-02-02
6	27	3	2024-04-16	3	1	3	110	59	169	65.0888	33	2024-03-18
7	27	3	2024-04-16	3	1	3	127	35	162	78.3951	34	2024-03-18
8	32	3	2024-04-26	3	1	2	62	219	281	22.0641	40	2024-04-23
9	30	3	2024-04-26	3	1	1	106	19	125	84.8	41	2024-04-23
10	32	3	2024-04-29	3	1	3	23	88	111	20.7207	42	2024-04-23
11	32	3	2024-04-30	3	1	3	53	72	125	42.4	43	2024-04-23
12	32	3	2024-04-30	3	1	3	65	93	158	41.1392	44	2024-04-23
13	30	3	2024-04-30	3	1	2	113	54	167	67.6647	45	2024-04-23
14	30	3	2024-04-30	3	1	2	100	36	136	73.5294	46	2024-04-23
15	30	3	2024-05-07	3	1	2	92	28	120	76.6667	50	2024-04-23
16	27	3	2024-05-07	3	1	3	131	18	149	87.9195	51	2024-04-23
17	30	3	2024-05-14	3	1	3	115	34	149	77.1812	54	2024-04-23
18	32	3	2024-05-14	3	1	2	74	89	163	45.3988	55	2024-04-23
19	27	3	2024-05-21	3	1	4	124	77	201	61.6915	59	2024-04-23
20	30	3	2024-05-21	3	1	3	162	34	196	82.6531	60	2024-04-23
21	27	3	2024-05-22	3	1	4	170	49	219	77.6256	61	2024-04-23
22	32	3	2024-05-22	3	1	2	172	29	201	85.5721	62	2024-04-23
23	30	3	2024-05-29	3	1	4	134	23	157	85.3503	65	2024-04-23
24	32	3	2024-05-29	3	1	3	105	55	160	65.625	66	2024-04-23
25	27	3	2024-06-03	3	1	5	153	13	166	92.1687	70	2024-04-23
26	30	3	2024-06-07	3	1	4	62	65	127	48.8189	71	2024-06-04
27	30	3	2024-06-11	3	1	5	83	93	176	47.1591	72	2024-06-04
28	27	5	2024-02-06	5	1	1	183	18	201	91.0448	4	2024-02-02
29	27	5	2024-02-19	5	1	2	171	9	180	95	9	2024-02-02
30	32	5	2024-02-20	5	1	1	12	64	76	15.7895	12	2024-02-02
31	27	5	2024-02-26	5	1	2	104	14	118	88.1356	13	2024-02-02
32	30	5	2024-03-12	5	1	1	96	56	152	63.1579	16	2024-02-02
33	32	5	2024-03-12	5	1	2	77	72	147	52.381	17	2024-03-12
34	27	5	2024-03-18	5	1	4	161	11	172	93.6047	19	2024-03-12
35	30	5	2024-03-22	5	1	2	111	29	140	79.2857	21	2024-03-18
36	30	5	2024-04-05	5	1	3	121	58	179	67.5978	27	2024-03-18
37	30	5	2024-04-08	5	1	4	91	48	139	65.4676	28	2024-03-18
38	32	5	2024-04-15	5	1	3	16	175	191	8.37696	32	2024-03-18
39	32	5	2024-04-18	5	1	4	88	127	215	40.9302	36	2024-03-18
40	27	10	2014-02-13	10	1	1	115	30	145	79.3103	6	2024-02-02
41	30	10	2024-03-19	10	1	1	113	54	167	67.6647	20	2024-03-18
42	32	10	2024-03-26	10	1	1	75	109	184	40.7609	23	2024-03-18
43	27	10	2024-04-01	10	1	2	164	29	193	84.9741	24	2024-03-18
44	30	10	2024-04-01	10	1	2	141	37	178	79.2135	25	2024-03-18
45	32	10	2024-04-02	10	1	2	65	91	156	41.6667	26	2024-03-18
46	30	10	2024-04-09	10	1	3	134	31	165	81.2121	29	2024-03-18
47	32	10	2024-04-09	10	1	3	92	119	211	43.6019	30	2024-03-18
48	27	10	2024-04-12	10	1	3	180	12	192	93.75	31	2024-03-18
49	27	15	2024-02-20	15	1	1	91	19	110	82.7273	11	2024-02-02
50	27	15	2024-03-08	15	1	2	148	74	222	66.6667	14	2024-02-02
51	30	15	2024-03-11	15	1	1	90	27	117	76.9231	15	2024-02-02
52	27	15	2024-03-15	15	1	3	71	136	206	34.466	18	2024-03-12
53	32	15	2024-03-25	15	1	1	67	125	192	34.8958	22	2024-03-18
54	30	15	2024-04-16	15	1	2	52	63	115	45.2174	35	2024-03-18
55	30	15	2024-04-16	15	1	3	92	63	155	59.3548	38	2024-03-18
56	32	15	2024-04-16	15	1	2	39	80	119	32.7731	39	2024-03-18
57	32	15	2024-05-06	15	1	3	89	92	181	49.1713	49	2024-04-23
58	30	15	2024-05-20	15	1	4	92	63	155	59.3548	58	2024-04-23
59	32	15	2024-05-31	15	1	4	75	124	199	37.6884	69	2024-04-23

## Sheet: Fig2
ID_Number	Temperature	Age	Age_of_BM	BM1_Date	Pre_or_Post_BM	Mass_per_mosquito(mg)	Technical_Replicate	Biological_Replicate	BM_Number
1	27	3	3	2024-02-06	Post	2.88	1	1	1
2	27	3	3	2024-02-06	Post	1.96	2	1	1
3	27	3	3	2024-02-06	Post	2.7	3	1	1
4	27	3	3	2024-02-06	Post	3.64	4	1	1
5	27	3	3	2024-02-06	Post	3.58	5	1	1
6	27	3	3	2024-02-06	Post	2.12	6	1	1
7	27	3	3	2024-02-06	Pre	1.1	1	1	1
8	27	3	3	2024-02-06	Pre	1.1	2	1	1
9	27	3	3	2024-02-06	Pre	1.32	3	1	1
10	27	3	3	2024-02-06	Pre	0.88	4	1	1
11	27	3	3	2024-02-06	Pre	0.92	5	1	1
12	27	3	3	2024-02-07	Post	1.92	1	2	1
13	27	3	3	2024-02-07	Post	1.88	2	2	1
14	27	3	3	2024-02-07	Post	1.9	3	2	1
15	27	3	3	2024-02-07	Post	2.16	4	2	1
16	27	3	3	2024-02-07	Post	1.78	5	2	1
17	27	3	3	2024-02-07	Post	2.14	6	2	1
18	27	3	3	2024-02-07	Pre	1.1	1	2	1
19	27	3	3	2024-02-07	Pre	0.98	2	2	1
20	27	3	3	2024-02-07	Pre	1.08	3	2	1
21	27	3	3	2024-02-07	Pre	0.94	4	2	1
22	32	3	3	2024-02-13	Pre	1.2	1	1	1
23	32	3	3	2024-02-13	Pre	1.14	2	1	1
24	32	3	3	2024-02-13	Pre	1.1	3	1	1
25	32	3	3	2024-02-13	Post	2	1	1	1
26	32	3	3	2024-02-13	Post	2.04	2	1	1
27	32	3	3	2024-02-13	Post	1.94	3	1	1
28	32	3	3	2024-02-13	Post	2.22	4	1	1
29	27	3	3	2024-04-16	Post	2.02	1	3	1
30	27	3	3	2024-04-16	Post	2.24	2	3	1
31	27	3	3	2024-04-16	Post	2.06	3	3	1
32	27	3	3	2024-04-16	Post	2.18	4	3	1
33	27	3	3	2024-04-16	Post	2.4	5	3	1
34	27	3	3	2024-04-16	Post	2.12	6	3	1
35	27	3	3	2024-04-16	Pre	1.28	1	3	1
36	27	3	3	2024-04-16	Pre	1.14	2	3	1
37	27	3	3	2024-04-16	Pre	1.28	3	3	1
38	27	3	3	2024-04-16	Pre	1.12	4	3	1
39	27	3	3	2024-04-16	Pre	1.08	5	3	1
40	27	3	3	2024-04-16	Pre	1.16	6	3	1
41	32	3	3	2024-04-26	Post	1.94	1	2	1
42	32	3	3	2024-04-26	Post	1.92	2	2	1
43	32	3	3	2024-04-26	Post	1.86	3	2	1
44	32	3	3	2024-04-26	Post	1.94	4	2	1
45	32	3	3	2024-04-26	Post	1.86	5	2	1
46	32	3	3	2024-04-26	Pre	1.12	1	2	1
47	32	3	3	2024-04-26	Pre	1.16	2	2	1
48	32	3	3	2024-04-26	Pre	1.12	3	2	1
49	32	3	3	2024-04-26	Pre	0.94	4	2	1
50	32	3	3	2024-04-26	Pre	1.06	5	2	1
51	30	3	3	2024-04-26	Post	2.04	1	1	1
52	30	3	3	2024-04-26	Post	2.18	2	1	1
53	30	3	3	2024-04-26	Post	2.04	3	1	1
54	30	3	3	2024-04-26	Post	2.36	4	1	1
55	30	3	3	2024-04-26	Post	1.96	5	1	1
56	30	3	3	2024-04-26	Post	1.94	6	1	1
57	30	3	3	2024-04-26	Pre	1.125	1	1	1
58	30	3	3	2024-04-26	Pre	0.925	2	1	1
59	30	3	3	2024-04-26	Pre	1.05	3	1	1
60	30	3	3	2024-04-26	Pre	0.9	4	1	1
61	32	3	3	2024-04-29	Post	1.8	1	3	1
62	32	3	3	2024-04-29	Post	2	2	3	1
63	32	3	3	2024-04-29	Post	1.94	3	3	1
64	32	3	3	2024-04-29	Post	1.92	4	3	1
65	32	3	3	2024-04-29	Pre	1.14	1	3	1
66	32	3	3	2024-04-29	Pre	1.14	2	3	1
67	32	3	3	2024-04-29	Pre	1.2	3	3	1
68	32	3	3	2024-04-29	Pre	1.24	4	3	1
69	32	3	3	2024-04-29	Pre	1.08	5	3	1
70	32	3	3	2024-04-30	Post	1.66	1	3	1
71	32	3	3	2024-04-30	Post	1.7	2	3	1
72	32	3	3	2024-04-30	Post	1.86	3	3	1
73	32	3	3	2024-04-30	Post	1.7	4	3	1
74	32	3	3	2024-04-30	Post	1.74	5	3	1
75	32	3	3	2024-04-30	Pre	1.02	1	3	1
76	32	3	3	2024-04-30	Pre	1.08	2	3	1
77	32	3	3	2024-04-30	Pre	1.06	3	3	1
78	32	3	3	2024-04-30	Pre	1.02	4	3	1
79	32	3	3	2024-04-30	Pre	0.98	5	3	1
80	30	3	3	2024-04-30	Post	2.46	1	2	1
81	30	3	3	2024-04-30	Post	2.16	2	2	1
82	30	3	3	2024-04-30	Post	2.32	3	2	1
83	30	3	3	2024-04-30	Post	2.34	4	2	1
84	30	3	3	2024-04-30	Post	2.16	5	2	1
85	30	3	3	2024-04-30	Post	2.38	6	2	1
86	30	3	3	2024-04-30	Pre	1.1	1	2	1
87	30	3	3	2024-04-30	Pre	1.24	2	2	1
88	30	3	3	2024-04-30	Pre	1.14	3	2	1
89	30	3	3	2024-04-30	Pre	1.06	4	2	1
90	30	3	3	2024-04-30	Pre	1.3	5	2	1
91	30	3	3	2024-04-30	Pre	1.38	6	2	1
92	27	3	3	2024-05-07	Post	2.54	1	3	1
93	27	3	3	2024-05-07	Post	2.46	2	3	1
94	27	3	3	2024-05-07	Post	2.44	3	3	1
95	27	3	3	2024-05-07	Post	2.62	4	3	1
96	27	3	3	2024-05-07	Post	2.36	5	3	1
97	27	3	3	2024-05-07	Pre	1.04	1	3	1
98	27	3	3	2024-05-07	Pre	1.02	2	3	1
99	27	3	3	2024-05-07	Pre	1.1	3	3	1
100	27	3	3	2024-05-07	Pre	1.22	4	3	1
101	30	3	3	2024-05-07	Post	1.98	1	2	1
102	30	3	3	2024-05-07	Post	2.5	2	2	1
103	30	3	3	2024-05-07	Post	2.04	3	2	1
104	30	3	3	2024-05-07	Post	2.36	4	2	1
105	30	3	3	2024-05-07	Post	2.38	5	2	1
106	30	3	3	2024-05-07	Pre	1.02	1	2	1
107	30	3	3	2024-05-07	Pre	1.2	2	2	1
108	30	3	3	2024-05-07	Pre	1.22	3	2	1
109	30	3	3	2024-05-07	Pre	1.12	4	2	1
110	30	3	3	2024-05-07	Pre	1.24	5	2	1
111	32	3	3	2024-05-14	Post	2.38	1	2	1
112	32	3	3	2024-05-14	Post	2.52	2	2	1
113	32	3	3	2024-05-14	Post	2.3	3	2	1
114	32	3	3	2024-05-14	Post	2.34	4	2	1
115	32	3	3	2024-05-14	Post	1.98	5	2	1
116	32	3	3	2024-05-14	Post	2.52	6	2	1
117	32	3	3	2024-05-14	Pre	1.4	1	2	1
118	32	3	3	2024-05-14	Pre	1.2	2	2	1
119	32	3	3	2024-05-14	Pre	1.44	3	2	1
120	32	3	3	2024-05-14	Pre	1.26	4	2	1
121	32	3	3	2024-05-14	Pre	1.28	5	2	1
122	32	3	3	2024-05-14	Pre	1.18	6	2	1
123	30	3	3	2024-05-14	Post	2.29	1	3	1
124	30	3	3	2024-05-14	Post	2.36	2	3	1
125	30	3	3	2024-05-14	Post	2.38	3	3	1
126	30	3	3	2024-05-14	Post	2.22	4	3	1
127	30	3	3	2024-05-14	Post	2.38	5	3	1
128	30	3	3	2024-05-14	Post	2.3	6	3	1
129	30	3	3	2024-05-14	Post	1.06	1	3	1
130	30	3	3	2024-05-14	Post	1.12	2	3	1
131	30	3	3	2024-05-14	Post	1.22	3	3	1
132	30	3	3	2024-05-14	Post	1.24	4	3	1
133	30	3	3	2024-05-14	Post	1.22	5	3	1
134	30	3	3	2024-05-14	Post	1.1	6	3	1
135	27	3	3	2024-05-21	Post	2.02	1	4	1
136	27	3	3	2024-05-21	Post	2.52	2	4	1
137	27	3	3	2024-05-21	Post	2.2	3	4	1
138	27	3	3	2024-05-21	Post	2.08	4	4	1
139	27	3	3	2024-05-21	Post	2.04	5	4	1
140	27	3	3	2024-05-21	Post	2.1	6	4	1
141	27	3	3	2024-05-21	Pre	1.18	1	4	1
142	27	3	3	2024-05-21	Pre	1.16	2	4	1
143	27	3	3	2024-05-21	Pre	1.22	3	4	1
144	27	3	3	2024-05-21	Pre	1.08	4	4	1
145	27	3	3	2024-05-21	Pre	1.3	5	4	1
146	27	3	3	2024-05-21	Pre	1.14	6	4	1
147	30	3	3	2024-05-21	Post	2.2	1	3	1
148	30	3	3	2024-05-21	Post	2.3	2	3	1
149	30	3	3	2024-05-21	Post	2.44	3	3	1
150	30	3	3	2024-05-21	Post	2.2	4	3	1
151	30	3	3	2024-05-21	Post	2.3	5	3	1
152	30	3	3	2024-05-21	Post	2.2	6	3	1
153	30	3	3	2024-05-21	Pre	1	1	3	1
154	30	3	3	2024-05-21	Pre	1.24	2	3	1
155	30	3	3	2024-05-21	Pre	1.04	3	3	1
156	30	3	3	2024-05-21	Pre	1.16	4	3	1
157	30	3	3	2024-05-21	Pre	0.9	5	3	1
158	30	3	3	2024-05-21	Pre	1.04	6	3	1
159	27	3	3	2024-05-22	Post	2.4	1	4	1
160	27	3	3	2024-05-22	Post	2.38	2	4	1
161	27	3	3	2024-05-22	Post	2.52	3	4	1
162	27	3	3	2024-05-22	Post	2.34	4	4	1
163	27	3	3	2024-05-22	Post	2.54	5	4	1
164	27	3	3	2024-05-22	Post	2.4	6	4	1
165	27	3	3	2024-05-22	Pre	1.098	1	4	1
166	27	3	3	2024-05-22	Pre	1.3	2	4	1
167	27	3	3	2024-05-22	Pre	1.26	3	4	1
168	27	3	3	2024-05-22	Pre	1.14	4	4	1
169	27	3	3	2024-05-22	Pre	1.3	5	4	1
170	27	3	3	2024-05-22	Pre	1.1	6	4	1
171	32	3	3	2024-05-22	Post	2.16	1	2	1
172	32	3	3	2024-05-22	Post	2	2	2	1
173	32	3	3	2024-05-22	Post	2.08	3	2	1
174	32	3	3	2024-05-22	Post	1.68	4	2	1
175	32	3	3	2024-05-22	Post	1.66	5	2	1
176	32	3	3	2024-05-22	Post	1.68	6	2	1
177	32	3	3	2024-05-22	Pre	0.88	1	2	1
178	32	3	3	2024-05-22	Pre	1	2	2	1
179	32	3	3	2024-05-22	Pre	0.88	3	2	1
180	32	3	3	2024-05-22	Pre	0.86	4	2	1
181	32	3	3	2024-05-22	Pre	0.82	5	2	1
182	30	3	3	2024-05-29	Post	2	1	4	1
183	30	3	3	2024-05-29	Post	2	2	4	1
184	30	3	3	2024-05-29	Post	2.06	3	4	1
185	30	3	3	2024-05-29	Post	1.8	4	4	1
186	30	3	3	2024-05-29	Post	1.8	5	4	1
187	30	3	3	2024-05-29	Post	1.86	6	4	1
188	30	3	3	2024-05-29	Post	1.72	7	4	1
189	30	3	3	2024-05-29	Pre	0.84	1	4	1
190	30	3	3	2024-05-29	Pre	0.84	2	4	1
191	30	3	3	2024-05-29	Pre	0.88	3	4	1
192	30	3	3	2024-05-29	Pre	0.96	4	4	1
193	32	3	3	2024-05-29	Post	1.9	1	3	1
194	32	3	3	2024-05-29	Post	1.96	2	3	1
195	32	3	3	2024-05-29	Post	1.56	3	3	1
196	32	3	3	2024-05-29	Post	2.06	4	3	1
197	32	3	3	2024-05-29	Post	2.04	5	3	1
198	32	3	3	2024-05-29	Post	1.78	6	3	1
199	32	3	3	2024-05-29	Pre	0.8	1	3	1
200	32	3	3	2024-05-29	Pre	0.74	2	3	1
201	32	3	3	2024-05-29	Pre	0.84	3	3	1
202	32	3	3	2024-05-29	Pre	0.88	4	3	1
203	32	3	3	2024-05-29	Pre	0.92	5	3	1
204	27	3	3	2024-06-03	Post	1.92	1	5	1
205	27	3	3	2024-06-03	Post	1.92	2	5	1
206	27	3	3	2024-06-03	Post	2	3	5	1
207	27	3	3	2024-06-03	Post	1.9	4	5	1
208	27	3	3	2024-06-03	Post	2.04	5	5	1
209	27	3	3	2024-06-03	Post	1.88	6	5	1
210	27	3	3	2024-06-03	Pre	1.05	1	5	1
211	27	3	3	2024-06-03	Pre	0.96	2	5	1
212	27	3	3	2024-06-03	Pre	1.1	3	5	1
213	30	3	3	2024-06-07	Post	1.58	1	4	1
214	30	3	3	2024-06-07	Post	1.76	2	4	1
215	30	3	3	2024-06-07	Post	1.42	3	4	1
216	30	3	3	2024-06-07	Post	1.48	4	4	1
217	30	3	3	2024-06-07	Post	1.7	5	4	1
218	30	3	3	2024-06-07	Pre	0.94	1	4	1
219	30	3	3	2024-06-07	Pre	0.8	2	4	1
220	30	3	3	2024-06-07	Pre	0.92	3	4	1
221	30	3	3	2024-06-07	Pre	0.86	4	4	1
222	30	3	3	2024-06-07	Pre	0.96	5	4	1
223	30	3	3	2024-06-11	Post	2.22	1	5	1
224	30	3	3	2024-06-11	Post	2.14	2	5	1
225	30	3	3	2024-06-11	Post	2.1	3	5	1
226	30	3	3	2024-06-11	Post	2.2	4	5	1
227	30	3	3	2024-06-11	Post	2.06	5	5	1
228	30	3	3	2024-06-11	Post	2.26	6	5	1
229	30	3	3	2024-06-11	Pre	1.2	1	5	1
230	30	3	3	2024-06-11	Pre	1.3	2	5	1
231	30	3	3	2024-06-11	Pre	1.2	3	5	1
232	30	3	3	2024-06-11	Pre	1.18	4	5	1
233	30	3	3	2024-06-11	Pre	1.24	5	5	1
234	30	3	3	2024-06-11	Pre	1.28	6	5	1
235	27	5	5	2024-02-06	Post	2.56	1	1	1
236	27	5	5	2024-02-06	Post	2.26	2	1	1
237	27	5	5	2024-02-06	Post	2.64	3	1	1
238	27	5	5	2024-02-06	Post	2.56	4	1	1
239	27	5	5	2024-02-06	Post	2.18	5	1	1
240	27	5	5	2024-02-06	Post	2.46	6	1	1
241	27	5	5	2024-02-06	Pre	1.18	1	1	1
242	27	5	5	2024-02-06	Pre	1.22	2	1	1
243	27	5	5	2024-02-06	Pre	1.04	3	1	1
244	27	5	5	2024-02-06	Pre	1.12	4	1	1
245	27	5	5	2024-02-06	Pre	1.08	5	1	1
246	27	5	5	2024-02-19	Pre	1.1	1	2	1
247	27	5	5	2024-02-19	Pre	1.36	2	2	1
248	27	5	5	2024-02-19	Pre	1.06	3	2	1
249	27	5	5	2024-02-19	Pre	0.92	4	2	1
250	27	5	5	2024-02-19	Pre	0.98	5	2	1
251	27	5	5	2024-02-19	Post	1.8	1	2	1
252	27	5	5	2024-02-19	Post	2.02	2	2	1
253	27	5	5	2024-02-19	Post	1.96	3	2	1
254	27	5	5	2024-02-19	Post	1.96	4	2	1
255	27	5	5	2024-02-19	Post	2.02	5	2	1
256	27	5	5	2024-02-19	Post	2.1	6	2	1
257	32	5	5	2024-02-20	Post	1.67	1	1	1
258	32	5	5	2024-02-20	Post	1.43	2	1	1
259	32	5	5	2024-02-20	Pre	1.06	1	1	1
260	32	5	5	2024-02-20	Pre	1.06	2	1	1
261	32	5	5	2024-02-20	Pre	0.98	3	1	1
262	27	5	5	2024-02-26	Post	2.16	1	3	1
263	27	5	5	2024-02-26	Post	1.96	2	3	1
264	27	5	5	2024-02-26	Post	1.9	3	3	1
265	27	5	5	2024-02-26	Post	1.96	4	3	1
266	27	5	5	2024-02-26	Post	2	5	3	1
267	27	5	5	2024-02-26	Pre	1.04	1	3	1
268	27	5	5	2024-02-26	Pre	0.94	2	3	1
269	27	5	5	2024-02-26	Pre	1.04	3	3	1
270	27	5	5	2024-02-26	Pre	0.96	4	3	1
271	27	5	5	2024-02-26	Pre	1.02	5	3	1
272	30	5	5	2024-03-12	Post	2	1	1	1
273	30	5	5	2024-03-12	Post	1.82	2	1	1
274	30	5	5	2024-03-12	Post	1.8	3	1	1
275	30	5	5	2024-03-12	Post	1.92	4	1	1
276	30	5	5	2024-03-12	Post	1.9	5	1	1
277	30	5	5	2024-03-12	Post	2.04	6	1	1
278	30	5	5	2024-03-12	Post	1.8	7	1	1
279	30	5	5	2024-03-12	Pre	1.08	1	1	1
280	30	5	5	2024-03-12	Pre	1.02	2	1	1
281	30	5	5	2024-03-12	Pre	1.14	3	1	1
282	30	5	5	2024-03-12	Pre	1.06	4	1	1
283	30	5	5	2024-03-12	Pre	1	5	1	1
284	30	5	5	2024-03-12	Pre	0.96	6	1	1
285	32	5	5	2024-03-12	Post	2.2	1	2	1
286	32	5	5	2024-03-12	Post	1.8	2	2	1
287	32	5	5	2024-03-12	Post	2.02	3	2	1
288	32	5	5	2024-03-12	Post	1.8	4	2	1
289	32	5	5	2024-03-12	Pre	1.1	1	2	1
290	32	5	5	2024-03-12	Pre	0.96	2	2	1
291	32	5	5	2024-03-12	Pre	0.92	3	2	1
292	32	5	5	2024-03-12	Pre	0.98	4	2	1
293	32	5	5	2024-03-12	Pre	1	5	2	1
294	27	5	5	2024-03-18	Post	1.88	1	4	1
295	27	5	5	2024-03-18	Post	1.98	2	4	1
296	27	5	5	2024-03-18	Post	1.98	3	4	1
297	27	5	5	2024-03-18	Post	1.98	4	4	1
298	27	5	5	2024-03-18	Post	2.2	5	4	1
299	27	5	5	2024-03-18	Post	1.82	6	4	1
300	27	5	5	2024-03-18	Post	2.16	7	4	1
301	27	5	5	2024-03-18	Pre	0.86	1	4	1
302	27	5	5	2024-03-18	Pre	0.96	2	4	1
303	27	5	5	2024-03-18	Pre	1.04	3	4	1
304	30	5	5	2024-03-22	Post	1.74	1	2	1
305	30	5	5	2024-03-22	Post	1.9	2	2	1
306	30	5	5	2024-03-22	Post	1.7	3	2	1
307	30	5	5	2024-03-22	Post	1.8	4	2	1
308	30	5	5	2024-03-22	Post	1.92	5	2	1
309	30	5	5	2024-03-22	Post	1.88	6	2	1
310	30	5	5	2024-03-22	Pre	0.92	1	2	1
311	30	5	5	2024-03-22	Pre	0.98	2	2	1
312	30	5	5	2024-03-22	Pre	0.92	3	2	1
313	30	5	5	2024-03-22	Pre	0.98	4	2	1
314	30	5	5	2024-03-22	Pre	0.9	5	2	1
315	30	5	5	2024-04-05	Post	1.76	1	3	1
316	30	5	5	2024-04-05	Post	2.06	2	3	1
317	30	5	5	2024-04-05	Post	2.08	3	3	1
318	30	5	5	2024-04-05	Post	2.34	4	3	1
319	30	5	5	2024-04-05	Post	2.2	5	3	1
320	30	5	5	2024-04-05	Post	1.82	6	3	1
321	30	5	5	2024-04-05	Post	2.22	7	3	1
322	30	5	5	2024-04-05	Pre	1.14	1	3	1
323	30	5	5	2024-04-05	Pre	1.2	2	3	1
324	30	5	5	2024-04-05	Pre	1.12	3	3	1
325	30	5	5	2024-04-05	Pre	1.1	4	3	1
326	30	5	5	2024-04-05	Pre	1.18	5	3	1
327	30	5	5	2024-04-05	Pre	1.28	6	3	1
328	30	5	5	2024-04-08	Post	2	1	4	1
329	30	5	5	2024-04-08	Post	1.8	2	4	1
330	30	5	5	2024-04-08	Post	1.72	3	4	1
331	30	5	5	2024-04-08	Post	1.72	4	4	1
332	30	5	5	2024-04-08	Post	1.86	5	4	1
333	30	5	5	2024-04-08	Pre	0.94	1	4	1
334	30	5	5	2024-04-08	Pre	0.9	2	4	1
335	30	5	5	2024-04-08	Pre	0.96	3	4	1
336	30	5	5	2024-04-08	Pre	0.96	4	4	1
337	30	5	5	2024-04-08	Pre	0.92	5	4	1
338	32	5	5	2024-04-15	Post	2.36	1	3	1
339	32	5	5	2024-04-15	Post	2.06	2	3	1
340	32	5	5	2024-04-15	Post	1.96	3	3	1
341	32	5	5	2024-04-15	Post	2.43	4	3	1
342	32	5	5	2024-04-15	Pre	1.2	1	3	1
343	32	5	5	2024-04-15	Pre	1.28	2	3	1
344	32	5	5	2024-04-15	Pre	1.08	3	3	1
345	32	5	5	2024-04-15	Pre	1.04	4	3	1
346	32	5	5	2024-04-15	Pre	1.12	5	3	1
347	32	5	5	2024-04-15	Pre	0.98	6	3	1
348	32	5	5	2024-04-18	Post	1.84	1	4	1
349	32	5	5	2024-04-18	Post	1.84	2	4	1
350	32	5	5	2024-04-18	Post	1.74	3	4	1
351	32	5	5	2024-04-18	Post	1.72	4	4	1
352	32	5	5	2024-04-18	Post	1.84	5	4	1
353	32	5	5	2024-04-18	Pre	1.2	1	4	1
354	32	5	5	2024-04-18	Pre	1.22	2	4	1
355	32	5	5	2024-04-18	Pre	1.16	3	4	1
356	32	5	5	2024-04-18	Pre	1.16	4	4	1
357	32	5	5	2024-04-18	Pre	1.12	5	4	1
358	27	10	10	2024-02-13	Pre	1.04	1	1	1
359	27	10	10	2024-02-13	Pre	0.98	2	1	1
360	27	10	10	2024-02-13	Pre	0.98	3	1	1
361	27	10	10	2024-02-13	Post	1.86	1	1	1
362	27	10	10	2024-02-13	Post	2.26	2	1	1
363	27	10	10	2024-02-13	Post	2.04	3	1	1
364	27	10	10	2024-02-13	Post	2.16	4	1	1
365	27	10	10	2024-02-13	Post	2.1	5	1	1
366	27	10	10	2024-02-13	Post	1.96	6	1	1
367	30	10	10	2024-03-19	Post	1.9	1	1	1
368	30	10	10	2024-03-19	Post	2.32	2	1	1
369	30	10	10	2024-03-19	Post	1.98	3	1	1
370	30	10	10	2024-03-19	Post	1.8	4	1	1
371	30	10	10	2024-03-19	Post	1.84	5	1	1
372	30	10	10	2024-03-19	Post	2.14	6	1	1
373	30	10	10	2024-03-19	Pre	1	1	1	1
374	30	10	10	2024-03-19	Pre	0.98	2	1	1
375	30	10	10	2024-03-19	Pre	0.84	3	1	1
376	30	10	10	2024-03-19	Pre	0.96	4	1	1
377	30	10	10	2024-03-19	Pre	0.78	5	1	1
378	30	10	10	2024-03-19	Pre	0.88	6	1	1
379	32	10	10	2024-03-26	Post	1.98	1	1	1
380	32	10	10	2024-03-26	Post	2.22	2	1	1
381	32	10	10	2024-03-26	Post	2.06	3	1	1
382	32	10	10	2024-03-26	Post	1.86	4	1	1
383	32	10	10	2024-03-26	Post	2.14	5	1	1
384	32	10	10	2024-03-26	Post	2.26	6	1	1
385	32	10	10	2024-03-26	Pre	1.18	1	1	1
386	32	10	10	2024-03-26	Pre	1.14	2	1	1
387	32	10	10	2024-03-26	Pre	1.24	3	1	1
388	32	10	10	2024-03-26	Pre	1.14	4	1	1
389	32	10	10	2024-03-26	Pre	1.28	5	1	1
390	27	10	10	2024-04-01	Post	1.7	1	2	1
391	27	10	10	2024-04-01	Post	1.9	2	2	1
392	27	10	10	2024-04-01	Post	1.98	3	2	1
393	27	10	10	2024-04-01	Post	1.82	4	2	1
394	27	10	10	2024-04-01	Post	1.82	5	2	1
395	27	10	10	2024-04-01	Post	2.18	6	2	1
396	27	10	10	2024-04-01	Pre	1.02	1	2	1
397	27	10	10	2024-04-01	Pre	1.08	2	2	1
398	27	10	10	2024-04-01	Pre	0.96	3	2	1
399	27	10	10	2024-04-01	Pre	1	4	2	1
400	30	10	10	2024-04-01	Post	1.86	1	2	1
401	30	10	10	2024-04-01	Post	1.7	2	2	1
402	30	10	10	2024-04-01	Post	2.16	3	2	1
403	30	10	10	2024-04-01	Post	2.16	4	2	1
404	30	10	10	2024-04-01	Post	2.26	5	2	1
405	30	10	10	2024-04-01	Post	2.26	6	2	1
406	30	10	10	2024-04-01	Pre	0.94	1	2	1
407	30	10	10	2024-04-01	Pre	0.74	2	2	1
408	30	10	10	2024-04-01	Pre	0.76	3	2	1
409	30	10	10	2024-04-01	Pre	0.9	4	2	1
410	30	10	10	2024-04-01	Pre	0.88	5	2	1
411	32	10	10	2024-04-02	Post	1.78	1	2	1
412	32	10	10	2024-04-02	Post	1.84	2	2	1
413	32	10	10	2024-04-02	Post	1.92	3	2	1
414	32	10	10	2024-04-02	Post	1.9	4	2	1
415	32	10	10	2024-04-02	Post	2.04	5	2	1
416	32	10	10	2024-04-02	Pre	1.12	1	2	1
417	32	10	10	2024-04-02	Pre	1.02	2	2	1
418	32	10	10	2024-04-02	Pre	0.98	3	2	1
419	32	10	10	2024-04-02	Pre	0.98	4	2	1
420	32	10	10	2024-04-02	Pre	1.06	5	2	1
421	30	10	10	2024-04-09	Post	2.3	1	3	1
422	30	10	10	2024-04-09	Post	2.24	2	3	1
423	30	10	10	2024-04-09	Post	2.12	3	3	1
424	30	10	10	2024-04-09	Post	2.52	4	3	1
425	30	10	10	2024-04-09	Post	1.94	5	3	1
426	30	10	10	2024-04-09	Post	2.18	6	3	1
427	30	10	10	2024-04-09	Pre	1.18	1	3	1
428	30	10	10	2024-04-09	Pre	0.98	2	3	1
429	30	10	10	2024-04-09	Pre	1.08	3	3	1
430	30	10	10	2024-04-09	Pre	1.24	4	3	1
431	30	10	10	2024-04-09	Pre	1.1	5	3	1
432	30	10	10	2024-04-09	Pre	1.18	6	3	1
433	32	10	10	2024-04-09	Post	2.04	1	3	1
434	32	10	10	2024-04-09	Post	2.12	2	3	1
435	32	10	10	2024-04-09	Post	1.98	3	3	1
436	32	10	10	2024-04-09	Post	2.32	4	3	1
437	32	10	10	2024-04-09	Post	2.2	5	3	1
438	32	10	10	2024-04-09	Post	2.18	6	3	1
439	32	10	10	2024-04-09	Pre	1.14	1	3	1
440	32	10	10	2024-04-09	Pre	1.26	2	3	1
441	32	10	10	2024-04-09	Pre	1.26	3	3	1
442	32	10	10	2024-04-09	Pre	1.36	4	3	1
443	32	10	10	2024-04-09	Pre	1.22	5	3	1
444	32	10	10	2024-04-09	Pre	1.28	6	3	1
445	27	10	10	2024-04-12	Post	2.02	1	3	1
446	27	10	10	2024-04-12	Post	1.82	2	3	1
447	27	10	10	2024-04-12	Post	1.92	3	3	1
448	27	10	10	2024-04-12	Post	1.86	4	3	1
449	27	10	10	2024-04-12	Post	1.8	5	3	1
450	27	10	10	2024-04-12	Post	1.96	6	3	1
451	27	10	10	2024-04-12	Pre	0.96	1	3	1
452	27	10	10	2024-04-12	Pre	1.04	2	3	1
453	27	10	10	2024-04-12	Pre	0.96	3	3	1
454	27	10	10	2024-04-12	Pre	0.96	4	3	1
455	27	10	10	2024-04-12	Pre	0.9	5	3	1
456	27	15	15	2024-02-20	Post	2.3	1	1	1
457	27	15	15	2024-02-20	Post	1.96	2	1	1
458	27	15	15	2024-02-20	Post	2	3	1	1
459	27	15	15	2024-02-20	Post	1.86	4	1	1
460	27	15	15	2024-02-20	Post	2.04	5	1	1
461	27	15	15	2024-02-20	Post	1.78	6	1	1
462	27	15	15	2024-02-20	Pre	1.22	1	1	1
463	27	15	15	2024-02-20	Pre	1.12	2	1	1
464	27	15	15	2024-02-20	Pre	0.96	3	1	1
465	27	15	15	2024-02-20	Pre	0.98	4	1	1
466	27	15	15	2024-02-20	Pre	1.06	5	1	1
467	27	15	15	2024-03-08	Post	1.94	1	2	1
468	27	15	15	2024-03-08	Post	1.9	2	2	1
469	27	15	15	2024-03-08	Post	1.82	3	2	1
470	27	15	15	2024-03-08	Post	2.14	4	2	1
471	27	15	15	2024-03-08	Post	2.26	5	2	1
472	27	15	15	2024-03-08	Post	2	6	2	1
473	27	15	15	2024-03-08	Pre	1.1	1	2	1
474	27	15	15	2024-03-08	Pre	1.06	2	2	1
475	27	15	15	2024-03-08	Pre	1.14	3	2	1
476	27	15	15	2024-03-08	Pre	1.1	4	2	1
477	27	15	15	2024-03-08	Pre	1.06	5	2	1
478	27	15	15	2024-03-08	Pre	0.94	6	2	1
479	30	15	15	2024-03-11	Post	1.78	1	1	1
480	30	15	15	2024-03-11	Post	1.94	2	1	1
481	30	15	15	2024-03-11	Post	1.8	3	1	1
482	30	15	15	2024-03-11	Post	1.92	4	1	1
483	30	15	15	2024-03-11	Post	1.98	5	1	1
484	30	15	15	2024-03-11	Post	2	6	1	1
485	30	15	15	2024-03-11	Pre	0.92	1	1	1
486	30	15	15	2024-03-11	Pre	0.98	2	1	1
487	30	15	15	2024-03-11	Pre	1.06	3	1	1
488	30	15	15	2024-03-11	Pre	0.8	4	1	1
489	30	15	15	2024-03-11	Pre	0.84	5	1	1
490	27	15	15	2024-03-15	Post	1.92	1	3	1
491	27	15	15	2024-03-15	Post	2.28	2	3	1
492	27	15	15	2024-03-15	Post	2.08	3	3	1
493	27	15	15	2024-03-15	Post	2.1	4	3	1
494	27	15	15	2024-03-15	Post	1.86	5	3	1
495	27	15	15	2024-03-15	Pre	1.12	1	3	1
496	27	15	15	2024-03-15	Pre	1.16	2	3	1
497	27	15	15	2024-03-15	Pre	1.14	3	3	1
498	27	15	15	2024-03-15	Pre	1	4	3	1
499	27	15	15	2024-03-15	Pre	1.08	5	3	1
500	32	15	15	2024-03-25	Post	2.1	1	1	1
501	32	15	15	2024-03-25	Post	1.9	2	1	1
502	32	15	15	2024-03-25	Post	2	3	1	1
503	32	15	15	2024-03-25	Post	2.12	4	1	1
504	32	15	15	2024-03-25	Post	2.14	5	1	1
505	32	15	15	2024-03-25	Post	1.86	6	1	1
506	32	15	15	2024-03-25	Post	1.88	7	1	1
507	32	15	15	2024-03-25	Pre	1.1	1	1	1
508	32	15	15	2024-03-25	Pre	1.22	2	1	1
509	32	15	15	2024-03-25	Pre	1	3	1	1
510	32	15	15	2024-03-25	Pre	0.98	4	1	1
511	32	15	15	2024-03-25	Pre	1.14	5	1	1
512	32	15	15	2024-03-25	Pre	1.04	6	1	1
513	30	15	15	2024-04-16	Post	1.78	1	2	1
514	30	15	15	2024-04-16	Post	2.16	2	2	1
515	30	15	15	2024-04-16	Post	2.02	3	2	1
516	30	15	15	2024-04-16	Post	1.78	4	2	1
517	30	15	15	2024-04-16	Post	2	5	2	1
518	30	15	15	2024-04-16	Pre	1.1943	1	2	1
519	30	15	15	2024-04-16	Pre	1.1941	2	2	1
520	30	15	15	2024-04-16	Pre	1.1942	3	2	1
521	30	15	15	2024-04-16	Pre	1.1943	4	2	1
522	30	15	15	2024-04-16	Pre	1.1944	5	2	1
523	30	15	15	2024-04-22	Post	1.7	1	3	1
524	30	15	15	2024-04-22	Post	1.58	2	3	1
525	30	15	15	2024-04-22	Post	1.62	3	3	1
526	30	15	15	2024-04-22	Post	1.56	4	3	1
527	30	15	15	2024-04-22	Post	1.8	5	3	1
528	30	15	15	2024-04-22	Pre	0.86	1	3	1
529	30	15	15	2024-04-22	Pre	0.84	2	3	1
530	30	15	15	2024-04-22	Pre	0.78	3	3	1
531	30	15	15	2024-04-22	Pre	0.94	4	3	1
532	30	15	15	2024-04-22	Pre	0.78	5	3	1
533	32	15	15	2024-04-22	Post	1.64	1	2	1
534	32	15	15	2024-04-22	Post	1.56	2	2	1
535	32	15	15	2024-04-22	Post	1.82	3	2	1
536	32	15	15	2024-04-22	Post	1.84	4	2	1
537	32	15	15	2024-04-22	Pre	0.98	1	2	1
538	32	15	15	2024-04-22	Pre	0.96	2	2	1
539	32	15	15	2024-04-22	Pre	0.92	3	2	1
540	32	15	15	2024-04-22	Pre	1.02	4	2	1
541	32	15	15	2024-04-22	Pre	1.02	5	2	1
542	32	15	15	2024-05-06	Post	1.68	1	3	1
543	32	15	15	2024-05-06	Post	1.88	2	3	1
544	32	15	15	2024-05-06	Post	1.76	3	3	1
545	32	15	15	2024-05-06	Post	1.88	4	3	1
546	32	15	15	2024-05-06	Post	1.8	5	3	1
547	32	15	15	2024-05-06	Post	1.9	6	3	1
548	32	15	15	2024-05-06	Pre	1.08	1	3	1
549	32	15	15	2024-05-06	Pre	1.1	2	3	1
550	32	15	15	2024-05-06	Pre	1.14	3	3	1
551	32	15	15	2024-05-06	Pre	1.16	4	3	1
552	32	15	15	2024-05-06	Pre	1.06	5	3	1
553	32	15	15	2024-05-06	Pre	1.04	6	3	1
554	30	15	15	2024-05-20	Post	2.12	1	4	1
555	30	15	15	2024-05-20	Post	1.92	2	4	1
556	30	15	15	2024-05-20	Post	1.84	3	4	1
557	30	15	15	2024-05-20	Post	1.86	4	4	1
558	30	15	15	2024-05-20	Post	2.02	5	4	1
559	30	15	15	2024-05-20	Post	1.98	6	4	1
560	30	15	15	2024-05-20	Pre	1	1	4	1
561	30	15	15	2024-05-20	Pre	1.06	2	4	1
562	30	15	15	2024-05-20	Pre	1.2	3	4	1
563	30	15	15	2024-05-20	Pre	1.06	4	4	1
564	30	15	15	2024-05-20	Pre	1.2	5	4	1
565	30	15	15	2024-05-20	Pre	1.16	6	4	1
566	32	15	15	2024-05-31	Post	1.75	1	4	1
567	32	15	15	2024-05-31	Post	1.66	2	4	1
568	32	15	15	2024-05-31	Post	1.84	3	4	1
569	32	15	15	2024-05-31	Post	1.55	4	4	1
570	32	15	15	2024-05-31	Post	1.76	5	4	1
571	32	15	15	2024-05-31	Post	1.6	6	4	1
572	32	15	15	2024-05-31	Post	1.64	7	4	1
573	32	15	15	2024-05-31	Pre	0.88	1	4	1
574	32	15	15	2024-05-31	Pre	0.96	2	4	1
575	32	15	15	2024-05-31	Pre	0.94	3	4	1
576	32	15	15	2024-05-31	Pre	1.04	4	4	1
577	32	15	15	2024-05-31	Pre	0.94	5	4	1
578	32	15	15	2024-05-31	Pre	0.98	6	4	1

## Sheet: Fig3
ID_overall	Temperature	Age	Age_of_BM	ID_per_group	Trial_start_date	Date_Group	Trial_number	Initial_n	BM1_Date	Bloodmeal_number	Date_of_death	Censor
1	27	3	3	1	2024-02-07	A	1	35	2024-02-07	1	2024-02-15	1
2	27	3	3	2	2024-02-07	A	1	35	2024-02-07	1	2024-02-16	1
3	27	3	3	3	2024-02-07	A	1	35	2024-02-07	1	2024-02-16	1
4	27	3	3	4	2024-02-07	A	1	35	2024-02-07	1	2024-02-16	1
5	27	3	3	5	2024-02-07	A	1	35	2024-02-07	1	2024-02-17	1
6	27	3	3	6	2024-02-07	A	1	35	2024-02-07	1	2024-02-18	1
7	27	3	3	7	2024-02-07	A	1	35	2024-02-07	1	2024-02-18	1
8	27	3	3	8	2024-02-07	A	1	35	2024-02-07	1	2024-02-18	1
9	27	3	3	9	2024-02-07	A	1	35	2024-02-07	1	2024-02-19	1
10	27	3	3	10	2024-02-07	A	1	35	2024-02-07	1	2024-02-19	1
11	27	3	3	11	2024-02-07	A	1	35	2024-02-07	1	2024-02-20	1
12	27	3	3	12	2024-02-07	A	1	35	2024-02-07	1	2024-02-20	1
13	27	3	3	13	2024-02-07	A	1	35	2024-02-07	1	2024-02-20	1
14	27	3	3	14	2024-02-07	A	1	35	2024-02-07	1	2024-02-20	1
15	27	3	3	15	2024-02-07	A	1	35	2024-02-07	1	2024-02-22	1
16	27	3	3	16	2024-02-07	A	1	35	2024-02-07	1	2024-02-23	1
17	27	3	3	17	2024-02-07	A	1	35	2024-02-07	1	2024-02-24	1
18	27	3	3	18	2024-02-07	A	1	35	2024-02-07	1	2024-02-25	1
19	27	3	3	19	2024-02-07	A	1	35	2024-02-07	1	2024-02-25	1
20	27	3	3	20	2024-02-07	A	1	35	2024-02-07	1	2024-02-26	1
21	27	3	3	21	2024-02-07	A	1	35	2024-02-07	1	2024-02-26	1
22	27	3	3	22	2024-02-07	A	1	35	2024-02-07	1	2024-02-26	1
23	27	3	3	23	2024-02-07	A	1	35	2024-02-07	1	2024-02-27	1
24	27	3	3	24	2024-02-07	A	1	35	2024-02-07	1	2024-02-29	1
25	27	3	3	25	2024-02-07	A	1	35	2024-02-07	1	2024-02-29	1
26	27	3	3	26	2024-02-07	A	1	35	2024-02-07	1	2024-02-29	1
27	27	3	3	27	2024-02-07	A	1	35	2024-02-07	1	2024-03-01	1
28	27	3	3	28	2024-02-07	A	1	35	2024-02-07	1	2024-03-02	1
29	27	3	3	29	2024-02-07	A	1	35	2024-02-07	1	2024-03-02	1
30	27	3	3	30	2024-02-07	A	1	35	2024-02-07	1	2024-03-02	1
31	27	3	3	31	2024-02-07	A	1	35	2024-02-07	1	2024-03-06	1
32	27	3	3	32	2024-02-07	A	1	35	2024-02-07	1	2024-03-06	1
33	27	3	3	33	2024-02-07	A	1	35	2024-02-07	1	2024-03-07	1
34	27	3	3	34	2024-02-07	A	1	35	2024-02-07	1	2024-03-09	1
35	27	3	3	35	2024-02-07	A	1	35	2024-02-07	1	2024-03-09	1
36	32	3	3	1	2024-02-13	A	1	18	2024-02-13	1	2024-02-17	1
37	32	3	3	2	2024-02-13	A	1	18	2024-02-13	1	2024-02-19	1
38	32	3	3	3	2024-02-13	A	1	18	2024-02-13	1	2024-02-19	1
39	32	3	3	4	2024-02-13	A	1	18	2024-02-13	1	2024-02-19	1
40	32	3	3	5	2024-02-13	A	1	18	2024-02-13	1	2024-02-20	1
41	32	3	3	6	2024-02-13	A	1	18	2024-02-13	1	2024-02-21	1
42	32	3	3	7	2024-02-13	A	1	18	2024-02-13	1	2024-02-22	1
43	32	3	3	8	2024-02-13	A	1	18	2024-02-13	1	2024-02-22	1
44	32	3	3	9	2024-02-13	A	1	18	2024-02-13	1	2024-02-25	1
45	32	3	3	10	2024-02-13	A	1	18	2024-02-13	1	2024-02-25	1
46	32	3	3	11	2024-02-13	A	1	18	2024-02-13	1	2024-02-28	1
47	32	3	3	12	2024-02-13	A	1	18	2024-02-13	1	2024-02-28	1
48	32	3	3	13	2024-02-13	A	1	18	2024-02-13	1	2024-02-29	1
49	32	3	3	14	2024-02-13	A	1	18	2024-02-13	1	2024-03-01	1
50	32	3	3	15	2024-02-13	A	1	18	2024-02-13	1	2024-03-01	1
51	32	3	3	16	2024-02-13	A	1	18	2024-02-13	1	2024-03-01	1
52	32	3	3	17	2024-02-13	A	1	18	2024-02-13	1	2024-03-03	1
53	32	3	3	18	2024-02-13	A	1	18	2024-02-13	1	2024-03-04	1
54	27	3	3	1	2024-04-16	A	3	35	2024-04-16	1	2024-04-17	1
55	27	3	3	2	2024-04-16	A	3	35	2024-04-16	1	2024-04-19	1
56	27	3	3	3	2024-04-16	A	3	35	2024-04-16	1	2024-04-19	1
57	27	3	3	4	2024-04-16	A	3	35	2024-04-16	1	2024-04-19	1
58	27	3	3	5	2024-04-16	A	3	35	2024-04-16	1	2024-04-19	1
59	27	3	3	6	2024-04-16	A	3	35	2024-04-16	1	2024-04-19	1
60	27	3	3	7	2024-04-16	A	3	35	2024-04-16	1	2024-04-19	1
61	27	3	3	8	2024-04-16	A	3	35	2024-04-16	1	2024-04-20	1
62	27	3	3	9	2024-04-16	A	3	35	2024-04-16	1	2024-04-20	1
63	27	3	3	10	2024-04-16	A	3	35	2024-04-16	1	2024-04-20	1
64	27	3	3	11	2024-04-16	A	3	35	2024-04-16	1	2024-04-20	1
65	27	3	3	12	2024-04-16	A	3	35	2024-04-16	1	2024-04-21	1
66	27	3	3	13	2024-04-16	A	3	35	2024-04-16	1	2024-04-21	1
67	27	3	3	14	2024-04-16	A	3	35	2024-04-16	1	2024-04-21	1
68	27	3	3	15	2024-04-16	A	3	35	2024-04-16	1	2024-04-21	1
69	27	3	3	16	2024-04-16	A	3	35	2024-04-16	1	2024-04-21	1
70	27	3	3	17	2024-04-16	A	3	35	2024-04-16	1	2024-04-22	1
71	27	3	3	18	2024-04-16	A	3	35	2024-04-16	1	2024-04-22	1
72	27	3	3	19	2024-04-16	A	3	35	2024-04-16	1	2024-04-22	1
73	27	3	3	20	2024-04-16	A	3	35	2024-04-16	1	2024-04-23	1
74	27	3	3	21	2024-04-16	A	3	35	2024-04-16	1	2024-04-23	1
75	27	3	3	22	2024-04-16	A	3	35	2024-04-16	1	2024-04-23	1
76	27	3	3	23	2024-04-16	A	3	35	2024-04-16	1	2024-04-25	1
77	27	3	3	24	2024-04-16	A	3	35	2024-04-16	1	2024-04-26	1
78	27	3	3	25	2024-04-16	A	3	35	2024-04-16	1	2024-04-27	1
79	27	3	3	26	2024-04-16	A	3	35	2024-04-16	1	2024-04-28	1
80	27	3	3	27	2024-04-16	A	3	35	2024-04-16	1	2024-04-28	1
81	27	3	3	28	2024-04-16	A	3	35	2024-04-16	1	2024-04-29	1
82	27	3	3	29	2024-04-16	A	3	35	2024-04-16	1	2024-05-02	1
83	27	3	3	30	2024-04-16	A	3	35	2024-04-16	1	2024-05-02	1
84	27	3	3	31	2024-04-16	A	3	35	2024-04-16	1	2024-05-03	1
85	27	3	3	32	2024-04-16	A	3	35	2024-04-16	1	2024-05-04	1
86	27	3	3	33	2024-04-16	A	3	35	2024-04-16	1	2024-05-05	1
87	27	3	3	34	2024-04-16	A	3	35	2024-04-16	1	2024-05-09	1
88	27	3	3	35	2024-04-16	A	3	35	2024-04-16	1	2024-05-11	1
89	30	3	3	1	2024-04-26	A	1	35	2024-04-26	1	2024-04-27	1
90	30	3	3	2	2024-04-26	A	1	35	2024-04-26	1	2024-04-29	1
91	30	3	3	3	2024-04-26	A	1	35	2024-04-26	1	2024-04-30	1
92	30	3	3	4	2024-04-26	A	1	35	2024-04-26	1	2024-04-30	1
93	30	3	3	5	2024-04-26	A	1	35	2024-04-26	1	2024-04-30	1
94	30	3	3	6	2024-04-26	A	1	35	2024-04-26	1	2024-05-01	1
95	30	3	3	7	2024-04-26	A	1	35	2024-04-26	1	2024-05-02	1
96	30	3	3	8	2024-04-26	A	1	35	2024-04-26	1	2024-05-02	1
97	30	3	3	9	2024-04-26	A	1	35	2024-04-26	1	2024-05-03	1
98	30	3	3	10	2024-04-26	A	1	35	2024-04-26	1	2024-05-03	1
99	30	3	3	11	2024-04-26	A	1	35	2024-04-26	1	2024-05-04	1
100	30	3	3	12	2024-04-26	A	1	35	2024-04-26	1	2024-05-04	1
101	30	3	3	13	2024-04-26	A	1	35	2024-04-26	1	2024-05-05	1
102	30	3	3	14	2024-04-26	A	1	35	2024-04-26	1	2024-05-05	1
103	30	3	3	15	2024-04-26	A	1	35	2024-04-26	1	2024-05-06	1
104	30	3	3	16	2024-04-26	A	1	35	2024-04-26	1	2024-05-06	1
105	30	3	3	17	2024-04-26	A	1	35	2024-04-26	1	2024-05-06	1
106	30	3	3	18	2024-04-26	A	1	35	2024-04-26	1	2024-05-09	1
107	30	3	3	19	2024-04-26	A	1	35	2024-04-26	1	2024-05-10	1
108	30	3	3	20	2024-04-26	A	1	35	2024-04-26	1	2024-05-11	1
109	30	3	3	21	2024-04-26	A	1	35	2024-04-26	1	2024-05-11	1
110	30	3	3	22	2024-04-26	A	1	35	2024-04-26	1	2024-05-11	1
111	30	3	3	23	2024-04-26	A	1	35	2024-04-26	1	2024-05-11	1
112	30	3	3	24	2024-04-26	A	1	35	2024-04-26	1	2024-05-12	1
113	30	3	3	25	2024-04-26	A	1	35	2024-04-26	1	2024-05-12	1
114	30	3	3	26	2024-04-26	A	1	35	2024-04-26	1	2024-05-13	1
115	30	3	3	27	2024-04-26	A	1	35	2024-04-26	1	2024-05-13	1
116	30	3	3	28	2024-04-26	A	1	35	2024-04-26	1	2024-05-13	1
117	30	3	3	29	2024-04-26	A	1	35	2024-04-26	1	2024-05-14	1
118	30	3	3	30	2024-04-26	A	1	35	2024-04-26	1	2024-05-14	1
119	30	3	3	31	2024-04-26	A	1	35	2024-04-26	1	2024-05-15	1
120	30	3	3	32	2024-04-26	A	1	35	2024-04-26	1	2024-05-15	1
121	30	3	3	33	2024-04-26	A	1	35	2024-04-26	1	2024-05-15	1
122	30	3	3	34	2024-04-26	A	1	35	2024-04-26	1	2024-05-17	1
123	30	3	3	35	2024-04-26	A	1	35	2024-04-26	1	2024-05-17	1
124	32	3	3	1	2024-04-26	A	2	32	2024-04-26	1	2024-04-27	1
125	32	3	3	2	2024-04-26	A	2	32	2024-04-26	1	2024-04-29	1
126	32	3	3	3	2024-04-26	A	2	32	2024-04-26	1	2024-04-30	1
127	32	3	3	4	2024-04-26	A	2	32	2024-04-26	1	2024-04-30	1
128	32	3	3	5	2024-04-26	A	2	32	2024-04-26	1	2024-05-02	1
129	32	3	3	6	2024-04-26	A	2	32	2024-04-26	1	2024-05-03	1
130	32	3	3	7	2024-04-26	A	2	32	2024-04-26	1	2024-05-03	1
131	32	3	3	8	2024-04-26	A	2	32	2024-04-26	1	2024-05-03	1
132	32	3	3	9	2024-04-26	A	2	32	2024-04-26	1	2024-05-03	1
133	32	3	3	10	2024-04-26	A	2	32	2024-04-26	1	2024-05-04	1
134	32	3	3	11	2024-04-26	A	2	32	2024-04-26	1	2024-05-05	1
135	32	3	3	12	2024-04-26	A	2	32	2024-04-26	1	2024-05-05	1
136	32	3	3	13	2024-04-26	A	2	32	2024-04-26	1	2024-05-06	1
137	32	3	3	14	2024-04-26	A	2	32	2024-04-26	1	2024-05-07	1
138	32	3	3	15	2024-04-26	A	2	32	2024-04-26	1	2024-05-07	1
139	32	3	3	16	2024-04-26	A	2	32	2024-04-26	1	2024-05-09	1
140	32	3	3	17	2024-04-26	A	2	32	2024-04-26	1	2024-05-10	1
141	32	3	3	18	2024-04-26	A	2	32	2024-04-26	1	2024-05-10	1
142	32	3	3	19	2024-04-26	A	2	32	2024-04-26	1	2024-05-11	1
143	32	3	3	20	2024-04-26	A	2	32	2024-04-26	1	2024-05-11	1
144	32	3	3	21	2024-04-26	A	2	32	2024-04-26	1	2024-05-11	1
145	32	3	3	22	2024-04-26	A	2	32	2024-04-26	1	2024-05-11	1
146	32	3	3	23	2024-04-26	A	2	32	2024-04-26	1	2024-05-11	1
147	32	3	3	24	2024-04-26	A	2	32	2024-04-26	1	2024-05-11	1
148	32	3	3	25	2024-04-26	A	2	32	2024-04-26	1	2024-05-12	1
149	32	3	3	26	2024-04-26	A	2	32	2024-04-26	1	2024-05-12	1
150	32	3	3	27	2024-04-26	A	2	32	2024-04-26	1	2024-05-12	1
151	32	3	3	28	2024-04-26	A	2	32	2024-04-26	1	2024-05-13	1
152	32	3	3	29	2024-04-26	A	2	32	2024-04-26	1	2024-05-17	1
153	32	3	3	30	2024-04-26	A	2	32	2024-04-26	1	2024-05-17	1
154	32	3	3	31	2024-04-26	A	2	32	2024-04-26	1	2024-05-18	1
155	32	3	3	32	2024-04-26	A	2	32	2024-04-26	1	2024-05-19	1
156	32	3	3	1	2024-04-30	A	3	30	2024-04-30	1	2024-05-02	1
157	32	3	3	2	2024-04-30	A	3	30	2024-04-30	1	2024-05-03	1
158	32	3	3	3	2024-04-30	A	3	30	2024-04-30	1	2024-05-03	1
159	32	3	3	4	2024-04-30	A	3	30	2024-04-30	1	2024-05-03	1
160	32	3	3	5	2024-04-30	A	3	30	2024-04-30	1	2024-05-04	1
161	32	3	3	6	2024-04-30	A	3	30	2024-04-30	1	2024-05-04	1
162	32	3	3	7	2024-04-30	A	3	30	2024-04-30	1	2024-05-05	1
163	32	3	3	8	2024-04-30	A	3	30	2024-04-30	1	2024-05-05	1
164	32	3	3	9	2024-04-30	A	3	30	2024-04-30	1	2024-05-06	1
165	32	3	3	10	2024-04-30	A	3	30	2024-04-30	1	2024-05-06	1
166	32	3	3	11	2024-04-30	A	3	30	2024-04-30	1	2024-05-06	1
167	32	3	3	12	2024-04-30	A	3	30	2024-04-30	1	2024-05-07	1
168	32	3	3	13	2024-04-30	A	3	30	2024-04-30	1	2024-05-07	1
169	32	3	3	14	2024-04-30	A	3	30	2024-04-30	1	2024-05-07	1
170	32	3	3	15	2024-04-30	A	3	30	2024-04-30	1	2024-05-07	1
171	32	3	3	16	2024-04-30	A	3	30	2024-04-30	1	2024-05-08	1
172	32	3	3	17	2024-04-30	A	3	30	2024-04-30	1	2024-05-09	1
173	32	3	3	18	2024-04-30	A	3	30	2024-04-30	1	2024-05-09	1
174	32	3	3	19	2024-04-30	A	3	30	2024-04-30	1	2024-05-11	1
175	32	3	3	20	2024-04-30	A	3	30	2024-04-30	1	2024-05-11	1
176	32	3	3	21	2024-04-30	A	3	30	2024-04-30	1	2024-05-11	1
177	32	3	3	22	2024-04-30	A	3	30	2024-04-30	1	2024-05-11	1
178	32	3	3	23	2024-04-30	A	3	30	2024-04-30	1	2024-05-12	1
179	32	3	3	24	2024-04-30	A	3	30	2024-04-30	1	2024-05-14	1
180	32	3	3	25	2024-04-30	A	3	30	2024-04-30	1	2024-05-14	1
181	32	3	3	26	2024-04-30	A	3	30	2024-04-30	1	2024-05-14	1
182	32	3	3	27	2024-04-30	A	3	30	2024-04-30	1	2024-05-17	1
183	32	3	3	28	2024-04-30	A	3	30	2024-04-30	1	2024-05-17	1
184	32	3	3	29	2024-04-30	A	3	30	2024-04-30	1	2024-05-17	1
185	32	3	3	30	2024-04-30	A	3	30	2024-04-30	1	2024-05-21	1
186	30	3	3	1	2024-04-30	A	2	35	2024-04-30	1	2024-05-01	1
187	30	3	3	2	2024-04-30	A	2	35	2024-04-30	1	2024-05-04	1
188	30	3	3	3	2024-04-30	A	2	35	2024-04-30	1	2024-05-06	1
189	30	3	3	4	2024-04-30	A	2	35	2024-04-30	1	2024-05-09	1
190	30	3	3	5	2024-04-30	A	2	35	2024-04-30	1	2024-05-10	1
191	30	3	3	6	2024-04-30	A	2	35	2024-04-30	1	2024-05-11	1
192	30	3	3	7	2024-04-30	A	2	35	2024-04-30	1	2024-05-13	1
193	30	3	3	8	2024-04-30	A	2	35	2024-04-30	1	2024-05-13	1
194	30	3	3	9	2024-04-30	A	2	35	2024-04-30	1	2024-05-13	1
195	30	3	3	10	2024-04-30	A	2	35	2024-04-30	1	2024-05-14	1
196	30	3	3	11	2024-04-30	A	2	35	2024-04-30	1	2024-05-14	1
197	30	3	3	12	2024-04-30	A	2	35	2024-04-30	1	2024-05-16	1
198	30	3	3	13	2024-04-30	A	2	35	2024-04-30	1	2024-05-17	1
199	30	3	3	14	2024-04-30	A	2	35	2024-04-30	1	2024-05-18	1
200	30	3	3	15	2024-04-30	A	2	35	2024-04-30	1	2024-05-18	1
201	30	3	3	16	2024-04-30	A	2	35	2024-04-30	1	2024-05-18	1
202	30	3	3	17	2024-04-30	A	2	35	2024-04-30	1	2024-05-18	1
203	30	3	3	18	2024-04-30	A	2	35	2024-04-30	1	2024-05-18	1
204	30	3	3	19	2024-04-30	A	2	35	2024-04-30	1	2024-05-18	1
205	30	3	3	20	2024-04-30	A	2	35	2024-04-30	1	2024-05-18	1
206	30	3	3	21	2024-04-30	A	2	35	2024-04-30	1	2024-05-18	1
207	30	3	3	22	2024-04-30	A	2	35	2024-04-30	1	2024-05-18	1
208	30	3	3	23	2024-04-30	A	2	35	2024-04-30	1	2024-05-18	1
209	30	3	3	24	2024-04-30	A	2	35	2024-04-30	1	2024-05-20	1
210	30	3	3	25	2024-04-30	A	2	35	2024-04-30	1	2024-05-20	1
211	30	3	3	26	2024-04-30	A	2	35	2024-04-30	1	2024-05-20	1
212	30	3	3	27	2024-04-30	A	2	35	2024-04-30	1	2024-05-21	1
213	30	3	3	28	2024-04-30	A	2	35	2024-04-30	1	2024-05-22	1
214	30	3	3	29	2024-04-30	A	2	35	2024-04-30	1	2024-05-22	1
215	30	3	3	30	2024-04-30	A	2	35	2024-04-30	1	2024-05-22	1
216	30	3	3	31	2024-04-30	A	2	35	2024-04-30	1	2024-05-24	1
217	30	3	3	32	2024-04-30	A	2	35	2024-04-30	1	2024-05-24	1
218	30	3	3	33	2024-04-30	A	2	35	2024-04-30	1	2024-05-24	1
219	30	3	3	34	2024-04-30	A	2	35	2024-04-30	1	2024-05-24	1
220	30	3	3	35	2024-04-30	A	2	35	2024-04-30	1	2024-05-27	1
221	27	3	3	1	2024-05-21	A	3	35	2024-05-21	1	2024-05-22	1
222	27	3	3	2	2024-05-21	A	3	35	2024-05-21	1	2024-05-25	1
223	27	3	3	3	2024-05-21	A	3	35	2024-05-21	1	2024-05-25	1
224	27	3	3	4	2024-05-21	A	3	35	2024-05-21	1	2024-05-25	1
225	27	3	3	5	2024-05-21	A	3	35	2024-05-21	1	2024-05-27	1
226	27	3	3	6	2024-05-21	A	3	35	2024-05-21	1	2024-05-27	1
227	27	3	3	7	2024-05-21	A	3	35	2024-05-21	1	2024-05-28	1
228	27	3	3	8	2024-05-21	A	3	35	2024-05-21	1	2024-05-28	1
229	27	3	3	9	2024-05-21	A	3	35	2024-05-21	1	2024-06-01	1
230	27	3	3	10	2024-05-21	A	3	35	2024-05-21	1	2024-06-02	1
231	27	3	3	11	2024-05-21	A	3	35	2024-05-21	1	2024-06-02	1
232	27	3	3	12	2024-05-21	A	3	35	2024-05-21	1	2024-06-03	1
233	27	3	3	13	2024-05-21	A	3	35	2024-05-21	1	2024-06-04	1
234	27	3	3	14	2024-05-21	A	3	35	2024-05-21	1	2024-06-05	1
235	27	3	3	15	2024-05-21	A	3	35	2024-05-21	1	2024-06-05	1
236	27	3	3	16	2024-05-21	A	3	35	2024-05-21	1	2024-06-05	1
237	27	3	3	17	2024-05-21	A	3	35	2024-05-21	1	2024-06-06	1
238	27	3	3	18	2024-05-21	A	3	35	2024-05-21	1	2024-06-06	1
239	27	3	3	19	2024-05-21	A	3	35	2024-05-21	1	2024-06-07	1
240	27	3	3	20	2024-05-21	A	3	35	2024-05-21	1	2024-06-08	1
241	27	3	3	21	2024-05-21	A	3	35	2024-05-21	1	2024-06-08	1
242	27	3	3	22	2024-05-21	A	3	35	2024-05-21	1	2024-06-10	1
243	27	3	3	23	2024-05-21	A	3	35	2024-05-21	1	2024-06-10	1
244	27	3	3	24	2024-05-21	A	3	35	2024-05-21	1	2024-06-11	1
245	27	3	3	25	2024-05-21	A	3	35	2024-05-21	1	2024-06-11	1
246	27	3	3	26	2024-05-21	A	3	35	2024-05-21	1	2024-06-11	1
247	27	3	3	27	2024-05-21	A	3	35	2024-05-21	1	2024-06-11	1
248	27	3	3	28	2024-05-21	A	3	35	2024-05-21	1	2024-06-11	1
249	27	3	3	29	2024-05-21	A	3	35	2024-05-21	1	2024-06-13	1
250	27	3	3	30	2024-05-21	A	3	35	2024-05-21	1	2024-06-13	1
251	27	3	3	31	2024-05-21	A	3	35	2024-05-21	1	2024-06-13	1
252	27	3	3	32	2024-05-21	A	3	35	2024-05-21	1	2024-06-15	1
253	27	3	3	33	2024-05-21	A	3	35	2024-05-21	1	2024-06-15	1
254	27	3	3	34	2024-05-21	A	3	35	2024-05-21	1	2024-06-16	1
255	27	3	3	35	2024-05-21	A	3	35	2024-05-21	1	2024-06-17	1
256	30	3	3	1	2024-05-21	A	3	35	2024-05-21	1	2024-05-23	1
257	30	3	3	2	2024-05-21	A	3	35	2024-05-21	1	2024-05-23	1
258	30	3	3	3	2024-05-21	A	3	35	2024-05-21	1	2024-05-23	1
259	30	3	3	4	2024-05-21	A	3	35	2024-05-21	1	2024-05-25	1
260	30	3	3	5	2024-05-21	A	3	35	2024-05-21	1	2024-05-25	1
261	30	3	3	6	2024-05-21	A	3	35	2024-05-21	1	2024-05-25	1
262	30	3	3	7	2024-05-21	A	3	35	2024-05-21	1	2024-05-26	1
263	30	3	3	8	2024-05-21	A	3	35	2024-05-21	1	2024-05-26	1
264	30	3	3	9	2024-05-21	A	3	35	2024-05-21	1	2024-05-27	1
265	30	3	3	10	2024-05-21	A	3	35	2024-05-21	1	2024-05-28	1
266	30	3	3	11	2024-05-21	A	3	35	2024-05-21	1	2024-05-29	1
267	30	3	3	12	2024-05-21	A	3	35	2024-05-21	1	2024-05-29	1
268	30	3	3	13	2024-05-21	A	3	35	2024-05-21	1	2024-05-29	1
269	30	3	3	14	2024-05-21	A	3	35	2024-05-21	1	2024-05-31	1
270	30	3	3	15	2024-05-21	A	3	35	2024-05-21	1	2024-06-01	1
271	30	3	3	16	2024-05-21	A	3	35	2024-05-21	1	2024-06-03	1
272	30	3	3	17	2024-05-21	A	3	35	2024-05-21	1	2024-06-03	1
273	30	3	3	18	2024-05-21	A	3	35	2024-05-21	1	2024-06-04	1
274	30	3	3	19	2024-05-21	A	3	35	2024-05-21	1	2024-06-06	1
275	30	3	3	20	2024-05-21	A	3	35	2024-05-21	1	2024-06-07	1
276	30	3	3	21	2024-05-21	A	3	35	2024-05-21	1	2024-06-07	1
277	30	3	3	22	2024-05-21	A	3	35	2024-05-21	1	2024-06-08	1
278	30	3	3	23	2024-05-21	A	3	35	2024-05-21	1	2024-06-08	1
279	30	3	3	24	2024-05-21	A	3	35	2024-05-21	1	2024-06-08	1
280	30	3	3	25	2024-05-21	A	3	35	2024-05-21	1	2024-06-08	1
281	30	3	3	26	2024-05-21	A	3	35	2024-05-21	1	2024-06-09	1
282	30	3	3	27	2024-05-21	A	3	35	2024-05-21	1	2024-06-09	1
283	30	3	3	28	2024-05-21	A	3	35	2024-05-21	1	2024-06-10	1
284	30	3	3	29	2024-05-21	A	3	35	2024-05-21	1	2024-06-10	1
285	30	3	3	30	2024-05-21	A	3	35	2024-05-21	1	2024-06-11	1
286	30	3	3	31	2024-05-21	A	3	35	2024-05-21	1	2024-06-11	1
287	30	3	3	32	2024-05-21	A	3	35	2024-05-21	1	2024-06-11	1
288	30	3	3	33	2024-05-21	A	3	35	2024-05-21	1	2024-06-13	1
289	30	3	3	34	2024-05-21	A	3	35	2024-05-21	1	2024-06-13	1
290	30	3	3	35	2024-05-21	A	3	35	2024-05-21	1	2024-06-13	1
291	27	3	3	1	2024-06-03	A	5	35	2024-06-03	1	2024-06-06	1
292	27	3	3	2	2024-06-03	A	5	35	2024-06-03	1	2024-06-09	1
293	27	3	3	3	2024-06-03	A	5	35	2024-06-03	1	2024-06-10	1
294	27	3	3	4	2024-06-03	A	5	35	2024-06-03	1	2024-06-13	1
295	27	3	3	5	2024-06-03	A	5	35	2024-06-03	1	2024-06-14	1
296	27	3	3	6	2024-06-03	A	5	35	2024-06-03	1	2024-06-14	1
297	27	3	3	7	2024-06-03	A	5	35	2024-06-03	1	2024-06-16	1
298	27	3	3	8	2024-06-03	A	5	35	2024-06-03	1	2024-06-17	1
299	27	3	3	9	2024-06-03	A	5	35	2024-06-03	1	2024-06-17	1
300	27	3	3	10	2024-06-03	A	5	35	2024-06-03	1	2024-06-18	1
301	27	3	3	11	2024-06-03	A	5	35	2024-06-03	1	2024-06-18	1
302	27	3	3	12	2024-06-03	A	5	35	2024-06-03	1	2024-06-18	1
303	27	3	3	13	2024-06-03	A	5	35	2024-06-03	1	2024-06-18	1
304	27	3	3	14	2024-06-03	A	5	35	2024-06-03	1	2024-06-18	1
305	27	3	3	15	2024-06-03	A	5	35	2024-06-03	1	2024-06-19	1
306	27	3	3	16	2024-06-03	A	5	35	2024-06-03	1	2024-06-19	1
307	27	3	3	17	2024-06-03	A	5	35	2024-06-03	1	2024-06-19	1
308	27	3	3	18	2024-06-03	A	5	35	2024-06-03	1	2024-06-19	1
309	27	3	3	19	2024-06-03	A	5	35	2024-06-03	1	2024-06-19	1
310	27	3	3	20	2024-06-03	A	5	35	2024-06-03	1	2024-06-20	1
311	27	3	3	21	2024-06-03	A	5	35	2024-06-03	1	2024-06-21	1
312	27	3	3	22	2024-06-03	A	5	35	2024-06-03	1	2024-06-21	1
313	27	3	3	23	2024-06-03	A	5	35	2024-06-03	1	2024-06-22	1
314	27	3	3	24	2024-06-03	A	5	35	2024-06-03	1	2024-06-22	1
315	27	3	3	25	2024-06-03	A	5	35	2024-06-03	1	2024-06-24	1
316	27	3	3	26	2024-06-03	A	5	35	2024-06-03	1	2024-06-24	1
317	27	3	3	27	2024-06-03	A	5	35	2024-06-03	1	2024-06-24	1
318	27	3	3	28	2024-06-03	A	5	35	2024-06-03	1	2024-06-25	1
319	27	3	3	29	2024-06-03	A	5	35	2024-06-03	1	2024-06-25	1
320	27	3	3	30	2024-06-03	A	5	35	2024-06-03	1	2024-06-26	1
321	27	3	3	31	2024-06-03	A	5	35	2024-06-03	1	2024-06-26	1
322	27	3	3	32	2024-06-03	A	5	35	2024-06-03	1	2024-06-28	1
323	27	3	3	33	2024-06-03	A	5	35	2024-06-03	1	2024-06-28	1
324	27	3	3	34	2024-06-03	A	5	35	2024-06-03	1	2024-07-01	1
325	27	3	3	35	2024-06-03	A	5	35	2024-06-03	1	2024-07-02	1
326	30	3	3	1	2024-06-07	A	4	32	2024-06-07	1	2024-06-10	1
327	30	3	3	2	2024-06-07	A	4	32	2024-06-07	1	2024-06-11	1
328	30	3	3	3	2024-06-07	A	4	32	2024-06-07	1	2024-06-11	1
329	30	3	3	4	2024-06-07	A	4	32	2024-06-07	1	2024-06-12	1
330	30	3	3	5	2024-06-07	A	4	32	2024-06-07	1	2024-06-12	1
331	30	3	3	6	2024-06-07	A	4	32	2024-06-07	1	2024-06-14	1
332	30	3	3	7	2024-06-07	A	4	32	2024-06-07	1	2024-06-15	1
333	30	3	3	8	2024-06-07	A	4	32	2024-06-07	1	2024-06-15	1
334	30	3	3	9	2024-06-07	A	4	32	2024-06-07	1	2024-06-15	1
335	30	3	3	10	2024-06-07	A	4	32	2024-06-07	1	2024-06-15	1
336	30	3	3	11	2024-06-07	A	4	32	2024-06-07	1	2024-06-16	1
337	30	3	3	12	2024-06-07	A	4	32	2024-06-07	1	2024-06-17	1
338	30	3	3	13	2024-06-07	A	4	32	2024-06-07	1	2024-06-17	1
339	30	3	3	14	2024-06-07	A	4	32	2024-06-07	1	2024-06-18	1
340	30	3	3	15	2024-06-07	A	4	32	2024-06-07	1	2024-06-20	1
341	30	3	3	16	2024-06-07	A	4	32	2024-06-07	1	2024-06-22	1
342	30	3	3	17	2024-06-07	A	4	32	2024-06-07	1	2024-06-22	1
343	30	3	3	18	2024-06-07	A	4	32	2024-06-07	1	2024-06-22	1
344	30	3	3	19	2024-06-07	A	4	32	2024-06-07	1	2024-06-23	1
345	30	3	3	20	2024-06-07	A	4	32	2024-06-07	1	2024-06-23	1
346	30	3	3	21	2024-06-07	A	4	32	2024-06-07	1	2024-06-23	1
347	30	3	3	22	2024-06-07	A	4	32	2024-06-07	1	2024-06-24	1
348	30	3	3	23	2024-06-07	A	4	32	2024-06-07	1	2024-06-25	1
349	30	3	3	24	2024-06-07	A	4	32	2024-06-07	1	2024-06-26	1
350	30	3	3	25	2024-06-07	A	4	32	2024-06-07	1	2024-06-26	1
351	30	3	3	26	2024-06-07	A	4	32	2024-06-07	1	2024-06-27	1
352	30	3	3	27	2024-06-07	A	4	32	2024-06-07	1	2024-06-27	1
353	30	3	3	28	2024-06-07	A	4	32	2024-06-07	1	2024-06-27	1
354	30	3	3	29	2024-06-07	A	4	32	2024-06-07	1	2024-06-29	1
355	30	3	3	30	2024-06-07	A	4	32	2024-06-07	1	2024-06-29	1
356	30	3	3	31	2024-06-07	A	4	32	2024-06-07	1	2024-06-30	1
357	30	3	3	32	2024-06-07	A	4	32	2024-06-07	1	2024-07-01	1
358	30	3	3	1	2024-06-11	A	5	35	2024-06-11	1	2024-06-12	1
359	30	3	3	2	2024-06-11	A	5	35	2024-06-11	1	2024-06-13	1
360	30	3	3	3	2024-06-11	A	5	35	2024-06-11	1	2024-06-13	1
361	30	3	3	4	2024-06-11	A	5	35	2024-06-11	1	2024-06-14	1
362	30	3	3	5	2024-06-11	A	5	35	2024-06-11	1	2024-06-15	1
363	30	3	3	6	2024-06-11	A	5	35	2024-06-11	1	2024-06-17	1
364	30	3	3	7	2024-06-11	A	5	35	2024-06-11	1	2024-06-17	1
365	30	3	3	8	2024-06-11	A	5	35	2024-06-11	1	2024-06-18	1
366	30	3	3	9	2024-06-11	A	5	35	2024-06-11	1	2024-06-18	1
367	30	3	3	10	2024-06-11	A	5	35	2024-06-11	1	2024-06-18	1
368	30	3	3	11	2024-06-11	A	5	35	2024-06-11	1	2024-06-18	1
369	30	3	3	12	2024-06-11	A	5	35	2024-06-11	1	2024-06-18	1
370	30	3	3	13	2024-06-11	A	5	35	2024-06-11	1	2024-06-18	1
371	30	3	3	14	2024-06-11	A	5	35	2024-06-11	1	2024-06-19	1
372	30	3	3	15	2024-06-11	A	5	35	2024-06-11	1	2024-06-20	1
373	30	3	3	16	2024-06-11	A	5	35	2024-06-11	1	2024-06-21	1
374	30	3	3	17	2024-06-11	A	5	35	2024-06-11	1	2024-06-21	1
375	30	3	3	18	2024-06-11	A	5	35	2024-06-11	1	2024-06-21	1
376	30	3	3	19	2024-06-11	A	5	35	2024-06-11	1	2024-06-23	1
377	30	3	3	20	2024-06-11	A	5	35	2024-06-11	1	2024-06-23	1
378	30	3	3	21	2024-06-11	A	5	35	2024-06-11	1	2024-06-24	1
379	30	3	3	22	2024-06-11	A	5	35	2024-06-11	1	2024-06-24	1
380	30	3	3	23	2024-06-11	A	5	35	2024-06-11	1	2024-06-25	1
381	30	3	3	24	2024-06-11	A	5	35	2024-06-11	1	2024-06-28	1
382	30	3	3	25	2024-06-11	A	5	35	2024-06-11	1	2024-06-30	1
383	30	3	3	26	2024-06-11	A	5	35	2024-06-11	1	2024-06-30	1
384	30	3	3	27	2024-06-11	A	5	35	2024-06-11	1	2024-07-01	1
385	30	3	3	28	2024-06-11	A	5	35	2024-06-11	1	2024-07-01	1
386	30	3	3	29	2024-06-11	A	5	35	2024-06-11	1	2024-07-03	1
387	30	3	3	30	2024-06-11	A	5	35	2024-06-11	1	2024-07-03	1
388	30	3	3	31	2024-06-11	A	5	35	2024-06-11	1	2024-07-04	1
389	30	3	3	32	2024-06-11	A	5	35	2024-06-11	1	2024-07-04	1
390	30	3	3	33	2024-06-11	A	5	35	2024-06-11	1	2024-07-04	1
391	30	3	3	34	2024-06-11	A	5	35	2024-06-11	1	2024-07-05	1
392	30	3	3	35	2024-06-11	A	5	35	2024-06-11	1	2024-07-05	1
393	27	5	5	1	2024-02-19	NA	1	35	2024-02-19	1	2024-02-22	1
394	27	5	5	2	2024-02-19	NA	1	35	2024-02-19	1	2024-02-23	1
395	27	5	5	3	2024-02-19	NA	1	35	2024-02-19	1	2024-02-23	1
396	27	5	5	4	2024-02-19	NA	1	35	2024-02-19	1	2024-02-24	1
397	27	5	5	5	2024-02-19	NA	1	35	2024-02-19	1	2024-02-25	1
398	27	5	5	6	2024-02-19	NA	1	35	2024-02-19	1	2024-02-27	1
399	27	5	5	7	2024-02-19	NA	1	35	2024-02-19	1	2024-02-27	1
400	27	5	5	8	2024-02-19	NA	1	35	2024-02-19	1	2024-02-28	1
401	27	5	5	9	2024-02-19	NA	1	35	2024-02-19	1	2024-02-29	1
402	27	5	5	10	2024-02-19	NA	1	35	2024-02-19	1	2024-02-29	1
403	27	5	5	11	2024-02-19	NA	1	35	2024-02-19	1	2024-03-01	1
404	27	5	5	12	2024-02-19	NA	1	35	2024-02-19	1	2024-03-01	1
405	27	5	5	13	2024-02-19	NA	1	35	2024-02-19	1	2024-03-01	1
406	27	5	5	14	2024-02-19	NA	1	35	2024-02-19	1	2024-03-02	1
407	27	5	5	15	2024-02-19	NA	1	35	2024-02-19	1	2024-03-02	1
408	27	5	5	16	2024-02-19	NA	1	35	2024-02-19	1	2024-03-02	1
409	27	5	5	17	2024-02-19	NA	1	35	2024-02-19	1	2024-03-03	1
410	27	5	5	18	2024-02-19	NA	1	35	2024-02-19	1	2024-03-03	1
411	27	5	5	19	2024-02-19	NA	1	35	2024-02-19	1	2024-03-04	1
412	27	5	5	20	2024-02-19	NA	1	35	2024-02-19	1	2024-03-04	1
413	27	5	5	21	2024-02-19	NA	1	35	2024-02-19	1	2024-03-04	1
414	27	5	5	22	2024-02-19	NA	1	35	2024-02-19	1	2024-03-04	1
415	27	5	5	23	2024-02-19	NA	1	35	2024-02-19	1	2024-03-04	1
416	27	5	5	24	2024-02-19	NA	1	35	2024-02-19	1	2024-03-04	1
417	27	5	5	25	2024-02-19	NA	1	35	2024-02-19	1	2024-03-05	1
418	27	5	5	26	2024-02-19	NA	1	35	2024-02-19	1	2024-03-06	1
419	27	5	5	27	2024-02-19	NA	1	35	2024-02-19	1	2024-03-06	1
420	27	5	5	28	2024-02-19	NA	1	35	2024-02-19	1	2024-03-06	1
421	27	5	5	29	2024-02-19	NA	1	35	2024-02-19	1	2024-03-06	1
422	27	5	5	30	2024-02-19	NA	1	35	2024-02-19	1	2024-03-11	1
423	27	5	5	31	2024-02-19	NA	1	35	2024-02-19	1	2024-03-12	1
424	27	5	5	32	2024-02-19	NA	1	35	2024-02-19	1	2024-03-13	1
425	27	5	5	33	2024-02-19	NA	1	35	2024-02-19	1	2024-03-14	1
426	27	5	5	34	2024-02-19	NA	1	35	2024-02-19	1	2024-03-15	1
427	27	5	5	35	2024-02-19	NA	1	35	2024-02-19	1	2024-03-18	1
428	32	5	5	1	2024-02-20	NA	1	5	2024-02-20	1	2024-02-22	1
429	32	5	5	2	2024-02-20	NA	1	5	2024-02-20	1	2024-02-24	1
430	32	5	5	3	2024-02-20	NA	1	5	2024-02-20	1	2024-02-24	1
431	32	5	5	4	2024-02-20	NA	1	5	2024-02-20	1	2024-02-28	1
432	32	5	5	5	2024-02-20	NA	1	5	2024-02-20	1	2024-02-29	1
433	27	5	5	1	2024-02-26	NA	2	35	2024-02-26	1	2024-02-29	1
434	27	5	5	2	2024-02-26	NA	2	35	2024-02-26	1	2024-03-01	1
435	27	5	5	3	2024-02-26	NA	2	35	2024-02-26	1	2024-03-01	1
436	27	5	5	4	2024-02-26	NA	2	35	2024-02-26	1	2024-03-02	1
437	27	5	5	5	2024-02-26	NA	2	35	2024-02-26	1	2024-03-02	1
438	27	5	5	6	2024-02-26	NA	2	35	2024-02-26	1	2024-03-03	1
439	27	5	5	7	2024-02-26	NA	2	35	2024-02-26	1	2024-03-05	1
440	27	5	5	8	2024-02-26	NA	2	35	2024-02-26	1	2024-03-05	1
441	27	5	5	9	2024-02-26	NA	2	35	2024-02-26	1	2024-03-05	1
442	27	5	5	10	2024-02-26	NA	2	35	2024-02-26	1	2024-03-06	1
443	27	5	5	11	2024-02-26	NA	2	35	2024-02-26	1	2024-03-06	1
444	27	5	5	12	2024-02-26	NA	2	35	2024-02-26	1	2024-03-06	1
445	27	5	5	13	2024-02-26	NA	2	35	2024-02-26	1	2024-03-07	1
446	27	5	5	14	2024-02-26	NA	2	35	2024-02-26	1	2024-03-07	1
447	27	5	5	15	2024-02-26	NA	2	35	2024-02-26	1	2024-03-07	1
448	27	5	5	16	2024-02-26	NA	2	35	2024-02-26	1	2024-03-09	1
449	27	5	5	17	2024-02-26	NA	2	35	2024-02-26	1	2024-03-09	1
450	27	5	5	18	2024-02-26	NA	2	35	2024-02-26	1	2024-03-10	1
451	27	5	5	19	2024-02-26	NA	2	35	2024-02-26	1	2024-03-11	1
452	27	5	5	20	2024-02-26	NA	2	35	2024-02-26	1	2024-03-12	1
453	27	5	5	21	2024-02-26	NA	2	35	2024-02-26	1	2024-03-13	1
454	27	5	5	22	2024-02-26	NA	2	35	2024-02-26	1	2024-03-13	1
455	27	5	5	23	2024-02-26	NA	2	35	2024-02-26	1	2024-03-15	1
456	27	5	5	24	2024-02-26	NA	2	35	2024-02-26	1	2024-03-15	1
457	27	5	5	25	2024-02-26	NA	2	35	2024-02-26	1	2024-03-16	1
458	27	5	5	26	2024-02-26	NA	2	35	2024-02-26	1	2024-03-16	1
459	27	5	5	27	2024-02-26	NA	2	35	2024-02-26	1	2024-03-17	1
460	27	5	5	28	2024-02-26	NA	2	35	2024-02-26	1	2024-03-21	1
461	27	5	5	29	2024-02-26	NA	2	35	2024-02-26	1	2024-03-23	1
462	27	5	5	30	2024-02-26	NA	2	35	2024-02-26	1	2024-03-24	1
463	27	5	5	31	2024-02-26	NA	2	35	2024-02-26	1	2024-03-24	1
464	27	5	5	32	2024-02-26	NA	2	35	2024-02-26	1	2024-03-26	1
465	27	5	5	33	2024-02-26	NA	2	35	2024-02-26	1	2024-03-27	1
466	27	5	5	34	2024-02-26	NA	2	35	2024-02-26	1	2024-03-27	1
467	27	5	5	35	2024-02-26	NA	2	35	2024-02-26	1	2024-03-28	1
468	30	5	5	1	2024-03-12	NA	1	35	2024-03-12	1	2024-03-14	1
469	30	5	5	2	2024-03-12	NA	1	35	2024-03-12	1	2024-03-15	1
470	30	5	5	3	2024-03-12	NA	1	35	2024-03-12	1	2024-03-17	1
471	30	5	5	4	2024-03-12	NA	1	35	2024-03-12	1	2024-03-17	1
472	30	5	5	5	2024-03-12	NA	1	35	2024-03-12	1	2024-03-17	1
473	30	5	5	6	2024-03-12	NA	1	35	2024-03-12	1	2024-03-17	1
474	30	5	5	7	2024-03-12	NA	1	35	2024-03-12	1	2024-03-17	1
475	30	5	5	8	2024-03-12	NA	1	35	2024-03-12	1	2024-03-17	1
476	30	5	5	9	2024-03-12	NA	1	35	2024-03-12	1	2024-03-18	1
477	30	5	5	10	2024-03-12	NA	1	35	2024-03-12	1	2024-03-18	1
478	30	5	5	11	2024-03-12	NA	1	35	2024-03-12	1	2024-03-19	1
479	30	5	5	12	2024-03-12	NA	1	35	2024-03-12	1	2024-03-19	1
480	30	5	5	13	2024-03-12	NA	1	35	2024-03-12	1	2024-03-19	1
481	30	5	5	14	2024-03-12	NA	1	35	2024-03-12	1	2024-03-20	1
482	30	5	5	15	2024-03-12	NA	1	35	2024-03-12	1	2024-03-20	1
483	30	5	5	16	2024-03-12	NA	1	35	2024-03-12	1	2024-03-22	1
484	30	5	5	17	2024-03-12	NA	1	35	2024-03-12	1	2024-03-22	1
485	30	5	5	18	2024-03-12	NA	1	35	2024-03-12	1	2024-03-23	1
486	30	5	5	19	2024-03-12	NA	1	35	2024-03-12	1	2024-03-23	1
487	30	5	5	20	2024-03-12	NA	1	35	2024-03-12	1	2024-03-23	1
488	30	5	5	21	2024-03-12	NA	1	35	2024-03-12	1	2024-03-24	1
489	30	5	5	22	2024-03-12	NA	1	35	2024-03-12	1	2024-03-24	1
490	30	5	5	23	2024-03-12	NA	1	35	2024-03-12	1	2024-03-24	1
491	30	5	5	24	2024-03-12	NA	1	35	2024-03-12	1	2024-03-25	1
492	30	5	5	25	2024-03-12	NA	1	35	2024-03-12	1	2024-03-26	1
493	30	5	5	26	2024-03-12	NA	1	35	2024-03-12	1	2024-03-26	1
494	30	5	5	27	2024-03-12	NA	1	35	2024-03-12	1	2024-03-27	1
495	30	5	5	28	2024-03-12	NA	1	35	2024-03-12	1	2024-03-28	1
496	30	5	5	29	2024-03-12	NA	1	35	2024-03-12	1	2024-03-28	1
497	30	5	5	30	2024-03-12	NA	1	35	2024-03-12	1	2024-03-29	1
498	30	5	5	31	2024-03-12	NA	1	35	2024-03-12	1	2024-03-30	1
499	30	5	5	32	2024-03-12	NA	1	35	2024-03-12	1	2024-03-31	1
500	30	5	5	33	2024-03-12	NA	1	35	2024-03-12	1	2024-04-02	1
501	30	5	5	34	2024-03-12	NA	1	35	2024-03-12	1	2024-04-02	1
502	30	5	5	35	2024-03-12	NA	1	35	2024-03-12	1	2024-04-06	1
503	32	5	5	1	2024-03-12	NA	2	35	2024-03-12	1	2024-03-13	1
504	32	5	5	2	2024-03-12	NA	2	35	2024-03-12	1	2024-03-13	1
505	32	5	5	3	2024-03-12	NA	2	35	2024-03-12	1	2024-03-13	1
506	32	5	5	4	2024-03-12	NA	2	35	2024-03-12	1	2024-03-14	1
507	32	5	5	5	2024-03-12	NA	2	35	2024-03-12	1	2024-03-14	1
508	32	5	5	6	2024-03-12	NA	2	35	2024-03-12	1	2024-03-15	1
509	32	5	5	7	2024-03-12	NA	2	35	2024-03-12	1	2024-03-15	1
510	32	5	5	8	2024-03-12	NA	2	35	2024-03-12	1	2024-03-15	1
511	32	5	5	9	2024-03-12	NA	2	35	2024-03-12	1	2024-03-15	1
512	32	5	5	10	2024-03-12	NA	2	35	2024-03-12	1	2024-03-15	1
513	32	5	5	11	2024-03-12	NA	2	35	2024-03-12	1	2024-03-16	1
514	32	5	5	12	2024-03-12	NA	2	35	2024-03-12	1	2024-03-17	1
515	32	5	5	13	2024-03-12	NA	2	35	2024-03-12	1	2024-03-18	1
516	32	5	5	14	2024-03-12	NA	2	35	2024-03-12	1	2024-03-19	1
517	32	5	5	15	2024-03-12	NA	2	35	2024-03-12	1	2024-03-19	1
518	32	5	5	16	2024-03-12	NA	2	35	2024-03-12	1	2024-03-20	1
519	32	5	5	17	2024-03-12	NA	2	35	2024-03-12	1	2024-03-20	1
520	32	5	5	18	2024-03-12	NA	2	35	2024-03-12	1	2024-03-21	1
521	32	5	5	19	2024-03-12	NA	2	35	2024-03-12	1	2024-03-21	1
522	32	5	5	20	2024-03-12	NA	2	35	2024-03-12	1	2024-03-21	1
523	32	5	5	21	2024-03-12	NA	2	35	2024-03-12	1	2024-03-21	1
524	32	5	5	22	2024-03-12	NA	2	35	2024-03-12	1	2024-03-22	1
525	32	5	5	23	2024-03-12	NA	2	35	2024-03-12	1	2024-03-22	1
526	32	5	5	24	2024-03-12	NA	2	35	2024-03-12	1	2024-03-23	1
527	32	5	5	25	2024-03-12	NA	2	35	2024-03-12	1	2024-03-23	1
528	32	5	5	26	2024-03-12	NA	2	35	2024-03-12	1	2024-03-23	1
529	32	5	5	27	2024-03-12	NA	2	35	2024-03-12	1	2024-03-24	1
530	32	5	5	28	2024-03-12	NA	2	35	2024-03-12	1	2024-03-24	1
531	32	5	5	29	2024-03-12	NA	2	35	2024-03-12	1	2024-03-24	1
532	32	5	5	30	2024-03-12	NA	2	35	2024-03-12	1	2024-03-27	1
533	32	5	5	31	2024-03-12	NA	2	35	2024-03-12	1	2024-03-27	1
534	32	5	5	32	2024-03-12	NA	2	35	2024-03-12	1	2024-03-28	1
535	32	5	5	33	2024-03-12	NA	2	35	2024-03-12	1	2024-03-28	1
536	32	5	5	34	2024-03-12	NA	2	35	2024-03-12	1	2024-03-31	1
537	32	5	5	35	2024-03-12	NA	2	35	2024-03-12	1	2024-04-01	1
538	27	5	5	1	2024-03-18	NA	4	35	2024-03-18	1	2024-03-19	1
539	27	5	5	2	2024-03-18	NA	4	35	2024-03-18	1	2024-03-19	1
540	27	5	5	3	2024-03-18	NA	4	35	2024-03-18	1	2024-03-20	1
541	27	5	5	4	2024-03-18	NA	4	35	2024-03-18	1	2024-03-20	1
542	27	5	5	5	2024-03-18	NA	4	35	2024-03-18	1	2024-03-20	1
543	27	5	5	6	2024-03-18	NA	4	35	2024-03-18	1	2024-03-21	1
544	27	5	5	7	2024-03-18	NA	4	35	2024-03-18	1	2024-03-21	1
545	27	5	5	8	2024-03-18	NA	4	35	2024-03-18	1	2024-03-21	1
546	27	5	5	9	2024-03-18	NA	4	35	2024-03-18	1	2024-03-21	1
547	27	5	5	10	2024-03-18	NA	4	35	2024-03-18	1	2024-03-24	1
548	27	5	5	11	2024-03-18	NA	4	35	2024-03-18	1	2024-03-24	1
549	27	5	5	12	2024-03-18	NA	4	35	2024-03-18	1	2024-03-25	1
550	27	5	5	13	2024-03-18	NA	4	35	2024-03-18	1	2024-03-26	1
551	27	5	5	14	2024-03-18	NA	4	35	2024-03-18	1	2024-03-26	1
552	27	5	5	15	2024-03-18	NA	4	35	2024-03-18	1	2024-03-26	1
553	27	5	5	16	2024-03-18	NA	4	35	2024-03-18	1	2024-03-27	1
554	27	5	5	17	2024-03-18	NA	4	35	2024-03-18	1	2024-03-28	1
555	27	5	5	18	2024-03-18	NA	4	35	2024-03-18	1	2024-03-28	1
556	27	5	5	19	2024-03-18	NA	4	35	2024-03-18	1	2024-03-30	1
557	27	5	5	20	2024-03-18	NA	4	35	2024-03-18	1	2024-03-31	1
558	27	5	5	21	2024-03-18	NA	4	35	2024-03-18	1	2024-03-31	1
559	27	5	5	22	2024-03-18	NA	4	35	2024-03-18	1	2024-04-01	1
560	27	5	5	23	2024-03-18	NA	4	35	2024-03-18	1	2024-04-01	1
561	27	5	5	24	2024-03-18	NA	4	35	2024-03-18	1	2024-04-02	1
562	27	5	5	25	2024-03-18	NA	4	35	2024-03-18	1	2024-04-02	1
563	27	5	5	26	2024-03-18	NA	4	35	2024-03-18	1	2024-04-05	1
564	27	5	5	27	2024-03-18	NA	4	35	2024-03-18	1	2024-04-06	1
565	27	5	5	28	2024-03-18	NA	4	35	2024-03-18	1	2024-04-07	1
566	27	5	5	29	2024-03-18	NA	4	35	2024-03-18	1	2024-04-07	1
567	27	5	5	30	2024-03-18	NA	4	35	2024-03-18	1	2024-04-08	1
568	27	5	5	31	2024-03-18	NA	4	35	2024-03-18	1	2024-04-09	1
569	27	5	5	32	2024-03-18	NA	4	35	2024-03-18	1	2024-04-10	1
570	27	5	5	33	2024-03-18	NA	4	35	2024-03-18	1	2024-04-10	1
571	27	5	5	34	2024-03-18	NA	4	35	2024-03-18	1	2024-04-11	1
572	27	5	5	35	2024-03-18	NA	4	35	2024-03-18	1	2024-04-12	1
573	30	5	5	1	2024-03-22	NA	2	35	2024-03-22	1	2024-03-25	1
574	30	5	5	2	2024-03-22	NA	2	35	2024-03-22	1	2024-03-26	1
575	30	5	5	3	2024-03-22	NA	2	35	2024-03-22	1	2024-03-27	1
576	30	5	5	4	2024-03-22	NA	2	35	2024-03-22	1	2024-03-27	1
577	30	5	5	5	2024-03-22	NA	2	35	2024-03-22	1	2024-03-27	1
578	30	5	5	6	2024-03-22	NA	2	35	2024-03-22	1	2024-03-27	1
579	30	5	5	7	2024-03-22	NA	2	35	2024-03-22	1	2024-03-27	1
580	30	5	5	8	2024-03-22	NA	2	35	2024-03-22	1	2024-03-28	1
581	30	5	5	9	2024-03-22	NA	2	35	2024-03-22	1	2024-03-30	1
582	30	5	5	10	2024-03-22	NA	2	35	2024-03-22	1	2024-03-30	1
583	30	5	5	11	2024-03-22	NA	2	35	2024-03-22	1	2024-03-31	1
584	30	5	5	12	2024-03-22	NA	2	35	2024-03-22	1	2024-04-01	1
585	30	5	5	13	2024-03-22	NA	2	35	2024-03-22	1	2024-04-01	1
586	30	5	5	14	2024-03-22	NA	2	35	2024-03-22	1	2024-04-02	1
587	30	5	5	15	2024-03-22	NA	2	35	2024-03-22	1	2024-04-03	1
588	30	5	5	16	2024-03-22	NA	2	35	2024-03-22	1	2024-04-04	1
589	30	5	5	17	2024-03-22	NA	2	35	2024-03-22	1	2024-04-04	1
590	30	5	5	18	2024-03-22	NA	2	35	2024-03-22	1	2024-04-05	1
591	30	5	5	19	2024-03-22	NA	2	35	2024-03-22	1	2024-04-05	1
592	30	5	5	20	2024-03-22	NA	2	35	2024-03-22	1	2024-04-05	1
593	30	5	5	21	2024-03-22	NA	2	35	2024-03-22	1	2024-04-06	1
594	30	5	5	22	2024-03-22	NA	2	35	2024-03-22	1	2024-04-06	1
595	30	5	5	23	2024-03-22	NA	2	35	2024-03-22	1	2024-04-06	1
596	30	5	5	24	2024-03-22	NA	2	35	2024-03-22	1	2024-04-07	1
597	30	5	5	25	2024-03-22	NA	2	35	2024-03-22	1	2024-04-07	1
598	30	5	5	26	2024-03-22	NA	2	35	2024-03-22	1	2024-04-07	1
599	30	5	5	27	2024-03-22	NA	2	35	2024-03-22	1	2024-04-07	1
600	30	5	5	28	2024-03-22	NA	2	35	2024-03-22	1	2024-04-07	1
601	30	5	5	29	2024-03-22	NA	2	35	2024-03-22	1	2024-04-07	1
602	30	5	5	30	2024-03-22	NA	2	35	2024-03-22	1	2024-04-07	1
603	30	5	5	31	2024-03-22	NA	2	35	2024-03-22	1	2024-04-07	1
604	30	5	5	32	2024-03-22	NA	2	35	2024-03-22	1	2024-04-09	1
605	30	5	5	33	2024-03-22	NA	2	35	2024-03-22	1	2024-04-11	1
606	30	5	5	34	2024-03-22	NA	2	35	2024-03-22	1	2024-04-12	1
607	30	5	5	35	2024-03-22	NA	2	35	2024-03-22	1	2024-04-12	1
608	30	5	5	1	2024-04-05	NA	3	35	2024-04-05	1	2024-04-07	1
609	30	5	5	2	2024-04-05	NA	3	35	2024-04-05	1	2024-04-07	1
610	30	5	5	3	2024-04-05	NA	3	35	2024-04-05	1	2024-04-07	1
611	30	5	5	4	2024-04-05	NA	3	35	2024-04-05	1	2024-04-07	1
612	30	5	5	5	2024-04-05	NA	3	35	2024-04-05	1	2024-04-08	1
613	30	5	5	6	2024-04-05	NA	3	35	2024-04-05	1	2024-04-08	1
614	30	5	5	7	2024-04-05	NA	3	35	2024-04-05	1	2024-04-08	1
615	30	5	5	8	2024-04-05	NA	3	35	2024-04-05	1	2024-04-08	1
616	30	5	5	9	2024-04-05	NA	3	35	2024-04-05	1	2024-04-08	1
617	30	5	5	10	2024-04-05	NA	3	35	2024-04-05	1	2024-04-08	1
618	30	5	5	11	2024-04-05	NA	3	35	2024-04-05	1	2024-04-09	1
619	30	5	5	12	2024-04-05	NA	3	35	2024-04-05	1	2024-04-09	1
620	30	5	5	13	2024-04-05	NA	3	35	2024-04-05	1	2024-04-09	1
621	30	5	5	14	2024-04-05	NA	3	35	2024-04-05	1	2024-04-09	1
622	30	5	5	15	2024-04-05	NA	3	35	2024-04-05	1	2024-04-10	1
623	30	5	5	16	2024-04-05	NA	3	35	2024-04-05	1	2024-04-11	1
624	30	5	5	17	2024-04-05	NA	3	35	2024-04-05	1	2024-04-11	1
625	30	5	5	18	2024-04-05	NA	3	35	2024-04-05	1	2024-04-14	1
626	30	5	5	19	2024-04-05	NA	3	35	2024-04-05	1	2024-04-14	1
627	30	5	5	20	2024-04-05	NA	3	35	2024-04-05	1	2024-04-15	1
628	30	5	5	21	2024-04-05	NA	3	35	2024-04-05	1	2024-04-15	1
629	30	5	5	22	2024-04-05	NA	3	35	2024-04-05	1	2024-04-15	1
630	30	5	5	23	2024-04-05	NA	3	35	2024-04-05	1	2024-04-16	1
631	30	5	5	24	2024-04-05	NA	3	35	2024-04-05	1	2024-04-16	1
632	30	5	5	25	2024-04-05	NA	3	35	2024-04-05	1	2024-04-17	1
633	30	5	5	26	2024-04-05	NA	3	35	2024-04-05	1	2024-04-17	1
634	30	5	5	27	2024-04-05	NA	3	35	2024-04-05	1	2024-04-17	1
635	30	5	5	28	2024-04-05	NA	3	35	2024-04-05	1	2024-04-18	1
636	30	5	5	29	2024-04-05	NA	3	35	2024-04-05	1	2024-04-18	1
637	30	5	5	30	2024-04-05	NA	3	35	2024-04-05	1	2024-04-19	1
638	30	5	5	31	2024-04-05	NA	3	35	2024-04-05	1	2024-04-21	1
639	30	5	5	32	2024-04-05	NA	3	35	2024-04-05	1	2024-04-26	1
640	30	5	5	33	2024-04-05	NA	3	35	2024-04-05	1	2024-04-28	1
641	30	5	5	34	2024-04-05	NA	3	35	2024-04-05	1	2024-04-29	1
642	30	5	5	35	2024-04-05	NA	3	35	2024-04-05	1	2024-05-01	1
643	30	5	5	1	2024-04-08	NA	4	35	2024-04-08	1	2024-04-09	1
644	30	5	5	2	2024-04-08	NA	4	35	2024-04-08	1	2024-04-09	1
645	30	5	5	3	2024-04-08	NA	4	35	2024-04-08	1	2024-04-10	1
646	30	5	5	4	2024-04-08	NA	4	35	2024-04-08	1	2024-04-11	1
647	30	5	5	5	2024-04-08	NA	4	35	2024-04-08	1	2024-04-11	1
648	30	5	5	6	2024-04-08	NA	4	35	2024-04-08	1	2024-04-12	1
649	30	5	5	7	2024-04-08	NA	4	35	2024-04-08	1	2024-04-13	1
650	30	5	5	8	2024-04-08	NA	4	35	2024-04-08	1	2024-04-13	1
651	30	5	5	9	2024-04-08	NA	4	35	2024-04-08	1	2024-04-13	1
652	30	5	5	10	2024-04-08	NA	4	35	2024-04-08	1	2024-04-14	1
653	30	5	5	11	2024-04-08	NA	4	35	2024-04-08	1	2024-04-14	1
654	30	5	5	12	2024-04-08	NA	4	35	2024-04-08	1	2024-04-14	1
655	30	5	5	13	2024-04-08	NA	4	35	2024-04-08	1	2024-04-16	1
656	30	5	5	14	2024-04-08	NA	4	35	2024-04-08	1	2024-04-16	1
657	30	5	5	15	2024-04-08	NA	4	35	2024-04-08	1	2024-04-17	1
658	30	5	5	16	2024-04-08	NA	4	35	2024-04-08	1	2024-04-17	1
659	30	5	5	17	2024-04-08	NA	4	35	2024-04-08	1	2024-04-18	1
660	30	5	5	18	2024-04-08	NA	4	35	2024-04-08	1	2024-04-18	1
661	30	5	5	19	2024-04-08	NA	4	35	2024-04-08	1	2024-04-18	1
662	30	5	5	20	2024-04-08	NA	4	35	2024-04-08	1	2024-04-18	1
663	30	5	5	21	2024-04-08	NA	4	35	2024-04-08	1	2024-04-18	1
664	30	5	5	22	2024-04-08	NA	4	35	2024-04-08	1	2024-04-18	1
665	30	5	5	23	2024-04-08	NA	4	35	2024-04-08	1	2024-04-18	1
666	30	5	5	24	2024-04-08	NA	4	35	2024-04-08	1	2024-04-19	1
667	30	5	5	25	2024-04-08	NA	4	35	2024-04-08	1	2024-04-19	1
668	30	5	5	26	2024-04-08	NA	4	35	2024-04-08	1	2024-04-21	1
669	30	5	5	27	2024-04-08	NA	4	35	2024-04-08	1	2024-04-21	1
670	30	5	5	28	2024-04-08	NA	4	35	2024-04-08	1	2024-04-23	1
671	30	5	5	29	2024-04-08	NA	4	35	2024-04-08	1	2024-04-23	1
672	30	5	5	30	2024-04-08	NA	4	35	2024-04-08	1	2024-04-23	1
673	30	5	5	31	2024-04-08	NA	4	35	2024-04-08	1	2024-04-24	1
674	30	5	5	32	2024-04-08	NA	4	35	2024-04-08	1	2024-04-25	1
675	30	5	5	33	2024-04-08	NA	4	35	2024-04-08	1	2024-04-27	1
676	30	5	5	34	2024-04-08	NA	4	35	2024-04-08	1	2024-05-02	1
677	30	5	5	35	2024-04-08	NA	4	35	2024-04-08	1	2024-05-02	1
678	32	5	5	1	2024-04-15	NA	3	16	2024-04-15	1	2024-04-16	1
679	32	5	5	2	2024-04-15	NA	3	16	2024-04-15	1	2024-04-18	1
680	32	5	5	3	2024-04-15	NA	3	16	2024-04-15	1	2024-04-18	1
681	32	5	5	4	2024-04-15	NA	3	16	2024-04-15	1	2024-04-18	1
682	32	5	5	5	2024-04-15	NA	3	16	2024-04-15	1	2024-04-18	1
683	32	5	5	6	2024-04-15	NA	3	16	2024-04-15	1	2024-04-19	1
684	32	5	5	7	2024-04-15	NA	3	16	2024-04-15	1	2024-04-19	1
685	32	5	5	8	2024-04-15	NA	3	16	2024-04-15	1	2024-04-19	1
686	32	5	5	9	2024-04-15	NA	3	16	2024-04-15	1	2024-04-20	1
687	32	5	5	10	2024-04-15	NA	3	16	2024-04-15	1	2024-04-21	1
688	32	5	5	11	2024-04-15	NA	3	16	2024-04-15	1	2024-04-22	1
689	32	5	5	12	2024-04-15	NA	3	16	2024-04-15	1	2024-04-23	1
690	32	5	5	13	2024-04-15	NA	3	16	2024-04-15	1	2024-04-24	1
691	32	5	5	14	2024-04-15	NA	3	16	2024-04-15	1	2024-04-25	1
692	32	5	5	15	2024-04-15	NA	3	16	2024-04-15	1	2024-04-27	1
693	32	5	5	16	2024-04-15	NA	3	16	2024-04-15	1	2024-04-30	1
694	32	5	5	1	2024-04-19	NA	4	35	2024-04-19	1	2024-04-20	1
695	32	5	5	2	2024-04-19	NA	4	35	2024-04-19	1	2024-04-20	1
696	32	5	5	3	2024-04-19	NA	4	35	2024-04-19	1	2024-04-20	1
697	32	5	5	4	2024-04-19	NA	4	35	2024-04-19	1	2024-04-20	1
698	32	5	5	5	2024-04-19	NA	4	35	2024-04-19	1	2024-04-20	1
699	32	5	5	6	2024-04-19	NA	4	35	2024-04-19	1	2024-04-20	1
700	32	5	5	7	2024-04-19	NA	4	35	2024-04-19	1	2024-04-23	1
701	32	5	5	8	2024-04-19	NA	4	35	2024-04-19	1	2024-04-24	1
702	32	5	5	9	2024-04-19	NA	4	35	2024-04-19	1	2024-04-24	1
703	32	5	5	10	2024-04-19	NA	4	35	2024-04-19	1	2024-04-25	1
704	32	5	5	11	2024-04-19	NA	4	35	2024-04-19	1	2024-04-25	1
705	32	5	5	12	2024-04-19	NA	4	35	2024-04-19	1	2024-04-25	1
706	32	5	5	13	2024-04-19	NA	4	35	2024-04-19	1	2024-04-25	1
707	32	5	5	14	2024-04-19	NA	4	35	2024-04-19	1	2024-04-26	1
708	32	5	5	15	2024-04-19	NA	4	35	2024-04-19	1	2024-04-26	1
709	32	5	5	16	2024-04-19	NA	4	35	2024-04-19	1	2024-04-26	1
710	32	5	5	17	2024-04-19	NA	4	35	2024-04-19	1	2024-04-26	1
711	32	5	5	18	2024-04-19	NA	4	35	2024-04-19	1	2024-04-27	1
712	32	5	5	19	2024-04-19	NA	4	35	2024-04-19	1	2024-04-28	1
713	32	5	5	20	2024-04-19	NA	4	35	2024-04-19	1	2024-04-28	1
714	32	5	5	21	2024-04-19	NA	4	35	2024-04-19	1	2024-04-30	1
715	32	5	5	22	2024-04-19	NA	4	35	2024-04-19	1	2024-04-30	1
716	32	5	5	23	2024-04-19	NA	4	35	2024-04-19	1	2024-04-30	1
717	32	5	5	24	2024-04-19	NA	4	35	2024-04-19	1	2024-04-30	1
718	32	5	5	25	2024-04-19	NA	4	35	2024-04-19	1	2024-04-30	1
719	32	5	5	26	2024-04-19	NA	4	35	2024-04-19	1	2024-04-30	1
720	32	5	5	27	2024-04-19	NA	4	35	2024-04-19	1	2024-05-01	1
721	32	5	5	28	2024-04-19	NA	4	35	2024-04-19	1	2024-05-01	1
722	32	5	5	29	2024-04-19	NA	4	35	2024-04-19	1	2024-05-01	1
723	32	5	5	30	2024-04-19	NA	4	35	2024-04-19	1	2024-05-02	1
724	32	5	5	31	2024-04-19	NA	4	35	2024-04-19	1	2024-05-02	1
725	32	5	5	32	2024-04-19	NA	4	35	2024-04-19	1	2024-05-02	1
726	32	5	5	33	2024-04-19	NA	4	35	2024-04-19	1	2024-05-02	1
727	32	5	5	34	2024-04-19	NA	4	35	2024-04-19	1	2024-05-03	1
728	32	5	5	35	2024-04-19	NA	4	35	2024-04-19	1	2024-05-03	1
729	27	10	10	1	2024-02-13	NA	1	35	2024-02-13	1	2024-02-14	1
730	27	10	10	2	2024-02-13	NA	1	35	2024-02-13	1	2024-02-15	1
731	27	10	10	3	2024-02-13	NA	1	35	2024-02-13	1	2024-02-15	1
732	27	10	10	4	2024-02-13	NA	1	35	2024-02-13	1	2024-02-15	1
733	27	10	10	5	2024-02-13	NA	1	35	2024-02-13	1	2024-02-16	1
734	27	10	10	6	2024-02-13	NA	1	35	2024-02-13	1	2024-02-16	1
735	27	10	10	7	2024-02-13	NA	1	35	2024-02-13	1	2024-02-16	1
736	27	10	10	8	2024-02-13	NA	1	35	2024-02-13	1	2024-02-16	1
737	27	10	10	9	2024-02-13	NA	1	35	2024-02-13	1	2024-02-16	1
738	27	10	10	10	2024-02-13	NA	1	35	2024-02-13	1	2024-02-16	1
739	27	10	10	11	2024-02-13	NA	1	35	2024-02-13	1	2024-02-16	1
740	27	10	10	12	2024-02-13	NA	1	35	2024-02-13	1	2024-02-17	1
741	27	10	10	13	2024-02-13	NA	1	35	2024-02-13	1	2024-02-17	1
742	27	10	10	14	2024-02-13	NA	1	35	2024-02-13	1	2024-02-17	1
743	27	10	10	15	2024-02-13	NA	1	35	2024-02-13	1	2024-02-17	1
744	27	10	10	16	2024-02-13	NA	1	35	2024-02-13	1	2024-02-18	1
745	27	10	10	17	2024-02-13	NA	1	35	2024-02-13	1	2024-02-18	1
746	27	10	10	18	2024-02-13	NA	1	35	2024-02-13	1	2024-02-18	1
747	27	10	10	19	2024-02-13	NA	1	35	2024-02-13	1	2024-02-19	1
748	27	10	10	20	2024-02-13	NA	1	35	2024-02-13	1	2024-02-19	1
749	27	10	10	21	2024-02-13	NA	1	35	2024-02-13	1	2024-02-19	1
750	27	10	10	22	2024-02-13	NA	1	35	2024-02-13	1	2024-02-19	1
751	27	10	10	23	2024-02-13	NA	1	35	2024-02-13	1	2024-02-22	1
752	27	10	10	24	2024-02-13	NA	1	35	2024-02-13	1	2024-02-22	1
753	27	10	10	25	2024-02-13	NA	1	35	2024-02-13	1	2024-02-23	1
754	27	10	10	26	2024-02-13	NA	1	35	2024-02-13	1	2024-02-25	1
755	27	10	10	27	2024-02-13	NA	1	35	2024-02-13	1	2024-02-25	1
756	27	10	10	28	2024-02-13	NA	1	35	2024-02-13	1	2024-02-26	1
757	27	10	10	29	2024-02-13	NA	1	35	2024-02-13	1	2024-02-26	1
758	27	10	10	30	2024-02-13	NA	1	35	2024-02-13	1	2024-02-27	1
759	27	10	10	31	2024-02-13	NA	1	35	2024-02-13	1	2024-02-29	1
760	27	10	10	32	2024-02-13	NA	1	35	2024-02-13	1	2024-03-01	1
761	27	10	10	33	2024-02-13	NA	1	35	2024-02-13	1	2024-03-02	1
762	27	10	10	34	2024-02-13	NA	1	35	2024-02-13	1	2024-03-03	1
763	27	10	10	35	2024-02-13	NA	1	35	2024-02-13	1	2024-03-05	1
764	30	10	10	1	2024-03-19	NA	1	35	2024-03-19	1	2024-03-20	1
765	30	10	10	2	2024-03-19	NA	1	35	2024-03-19	1	2024-03-20	1
766	30	10	10	3	2024-03-19	NA	1	35	2024-03-19	1	2024-03-21	1
767	30	10	10	4	2024-03-19	NA	1	35	2024-03-19	1	2024-03-21	1
768	30	10	10	5	2024-03-19	NA	1	35	2024-03-19	1	2024-03-21	1
769	30	10	10	6	2024-03-19	NA	1	35	2024-03-19	1	2024-03-21	1
770	30	10	10	7	2024-03-19	NA	1	35	2024-03-19	1	2024-03-21	1
771	30	10	10	8	2024-03-19	NA	1	35	2024-03-19	1	2024-03-21	1
772	30	10	10	9	2024-03-19	NA	1	35	2024-03-19	1	2024-03-22	1
773	30	10	10	10	2024-03-19	NA	1	35	2024-03-19	1	2024-03-22	1
774	30	10	10	11	2024-03-19	NA	1	35	2024-03-19	1	2024-03-22	1
775	30	10	10	12	2024-03-19	NA	1	35	2024-03-19	1	2024-03-22	1
776	30	10	10	13	2024-03-19	NA	1	35	2024-03-19	1	2024-03-23	1
777	30	10	10	14	2024-03-19	NA	1	35	2024-03-19	1	2024-03-23	1
778	30	10	10	15	2024-03-19	NA	1	35	2024-03-19	1	2024-03-23	1
779	30	10	10	16	2024-03-19	NA	1	35	2024-03-19	1	2024-03-25	1
780	30	10	10	17	2024-03-19	NA	1	35	2024-03-19	1	2024-03-26	1
781	30	10	10	18	2024-03-19	NA	1	35	2024-03-19	1	2024-03-27	1
782	30	10	10	19	2024-03-19	NA	1	35	2024-03-19	1	2024-03-27	1
783	30	10	10	20	2024-03-19	NA	1	35	2024-03-19	1	2024-03-28	1
784	30	10	10	21	2024-03-19	NA	1	35	2024-03-19	1	2024-03-29	1
785	30	10	10	22	2024-03-19	NA	1	35	2024-03-19	1	2024-03-29	1
786	30	10	10	23	2024-03-19	NA	1	35	2024-03-19	1	2024-03-29	1
787	30	10	10	24	2024-03-19	NA	1	35	2024-03-19	1	2024-03-30	1
788	30	10	10	25	2024-03-19	NA	1	35	2024-03-19	1	2024-03-30	1
789	30	10	10	26	2024-03-19	NA	1	35	2024-03-19	1	2024-04-02	1
790	30	10	10	27	2024-03-19	NA	1	35	2024-03-19	1	2024-04-02	1
791	30	10	10	28	2024-03-19	NA	1	35	2024-03-19	1	2024-04-03	1
792	30	10	10	29	2024-03-19	NA	1	35	2024-03-19	1	2024-04-04	1
793	30	10	10	30	2024-03-19	NA	1	35	2024-03-19	1	2024-04-04	1
794	30	10	10	31	2024-03-19	NA	1	35	2024-03-19	1	2024-04-06	1
795	30	10	10	32	2024-03-19	NA	1	35	2024-03-19	1	2024-04-06	1
796	30	10	10	33	2024-03-19	NA	1	35	2024-03-19	1	2024-04-08	1
797	30	10	10	34	2024-03-19	NA	1	35	2024-03-19	1	2024-04-08	1
798	30	10	10	35	2024-03-19	NA	1	35	2024-03-19	1	2024-04-08	1
799	32	10	10	1	2024-03-26	NA	1	35	2024-03-26	1	2024-03-27	1
800	32	10	10	2	2024-03-26	NA	1	35	2024-03-26	1	2024-03-27	1
801	32	10	10	3	2024-03-26	NA	1	35	2024-03-26	1	2024-03-27	1
802	32	10	10	4	2024-03-26	NA	1	35	2024-03-26	1	2024-03-27	1
803	32	10	10	5	2024-03-26	NA	1	35	2024-03-26	1	2024-03-27	1
804	32	10	10	6	2024-03-26	NA	1	35	2024-03-26	1	2024-03-27	1
805	32	10	10	7	2024-03-26	NA	1	35	2024-03-26	1	2024-03-27	1
806	32	10	10	8	2024-03-26	NA	1	35	2024-03-26	1	2024-03-27	1
807	32	10	10	9	2024-03-26	NA	1	35	2024-03-26	1	2024-03-27	1
808	32	10	10	10	2024-03-26	NA	1	35	2024-03-26	1	2024-03-28	1
809	32	10	10	11	2024-03-26	NA	1	35	2024-03-26	1	2024-03-28	1
810	32	10	10	12	2024-03-26	NA	1	35	2024-03-26	1	2024-03-28	1
811	32	10	10	13	2024-03-26	NA	1	35	2024-03-26	1	2024-03-28	1
812	32	10	10	14	2024-03-26	NA	1	35	2024-03-26	1	2024-03-28	1
813	32	10	10	15	2024-03-26	NA	1	35	2024-03-26	1	2024-03-28	1
814	32	10	10	16	2024-03-26	NA	1	35	2024-03-26	1	2024-03-30	1
815	32	10	10	17	2024-03-26	NA	1	35	2024-03-26	1	2024-03-30	1
816	32	10	10	18	2024-03-26	NA	1	35	2024-03-26	1	2024-04-01	1
817	32	10	10	19	2024-03-26	NA	1	35	2024-03-26	1	2024-04-01	1
818	32	10	10	20	2024-03-26	NA	1	35	2024-03-26	1	2024-04-01	1
819	32	10	10	21	2024-03-26	NA	1	35	2024-03-26	1	2024-04-03	1
820	32	10	10	22	2024-03-26	NA	1	35	2024-03-26	1	2024-04-03	1
821	32	10	10	23	2024-03-26	NA	1	35	2024-03-26	1	2024-04-03	1
822	32	10	10	24	2024-03-26	NA	1	35	2024-03-26	1	2024-04-03	1
823	32	10	10	25	2024-03-26	NA	1	35	2024-03-26	1	2024-04-03	1
824	32	10	10	26	2024-03-26	NA	1	35	2024-03-26	1	2024-04-03	1
825	32	10	10	27	2024-03-26	NA	1	35	2024-03-26	1	2024-04-03	1
826	32	10	10	28	2024-03-26	NA	1	35	2024-03-26	1	2024-04-04	1
827	32	10	10	29	2024-03-26	NA	1	35	2024-03-26	1	2024-04-04	1
828	32	10	10	30	2024-03-26	NA	1	35	2024-03-26	1	2024-04-04	1
829	32	10	10	31	2024-03-26	NA	1	35	2024-03-26	1	2024-04-06	1
830	32	10	10	32	2024-03-26	NA	1	35	2024-03-26	1	2024-04-08	1
831	32	10	10	33	2024-03-26	NA	1	35	2024-03-26	1	2024-04-10	1
832	32	10	10	34	2024-03-26	NA	1	35	2024-03-26	1	2024-04-13	1
833	32	10	10	35	2024-03-26	NA	1	35	2024-03-26	1	2024-04-17	1
834	27	10	10	1	2024-04-01	NA	2	35	2024-04-01	1	2024-04-02	1
835	27	10	10	2	2024-04-01	NA	2	35	2024-04-01	1	2024-04-03	1
836	27	10	10	3	2024-04-01	NA	2	35	2024-04-01	1	2024-04-03	1
837	27	10	10	4	2024-04-01	NA	2	35	2024-04-01	1	2024-04-03	1
838	27	10	10	5	2024-04-01	NA	2	35	2024-04-01	1	2024-04-04	1
839	27	10	10	6	2024-04-01	NA	2	35	2024-04-01	1	2024-04-04	1
840	27	10	10	7	2024-04-01	NA	2	35	2024-04-01	1	2024-04-05	1
841	27	10	10	8	2024-04-01	NA	2	35	2024-04-01	1	2024-04-05	1
842	27	10	10	9	2024-04-01	NA	2	35	2024-04-01	1	2024-04-05	1
843	27	10	10	10	2024-04-01	NA	2	35	2024-04-01	1	2024-04-05	1
844	27	10	10	11	2024-04-01	NA	2	35	2024-04-01	1	2024-04-06	1
845	27	10	10	12	2024-04-01	NA	2	35	2024-04-01	1	2024-04-06	1
846	27	10	10	13	2024-04-01	NA	2	35	2024-04-01	1	2024-04-06	1
847	27	10	10	14	2024-04-01	NA	2	35	2024-04-01	1	2024-04-06	1
848	27	10	10	15	2024-04-01	NA	2	35	2024-04-01	1	2024-04-07	1
849	27	10	10	16	2024-04-01	NA	2	35	2024-04-01	1	2024-04-07	1
850	27	10	10	17	2024-04-01	NA	2	35	2024-04-01	1	2024-04-08	1
851	27	10	10	18	2024-04-01	NA	2	35	2024-04-01	1	2024-04-08	1
852	27	10	10	19	2024-04-01	NA	2	35	2024-04-01	1	2024-04-08	1
853	27	10	10	20	2024-04-01	NA	2	35	2024-04-01	1	2024-04-08	1
854	27	10	10	21	2024-04-01	NA	2	35	2024-04-01	1	2024-04-09	1
855	27	10	10	22	2024-04-01	NA	2	35	2024-04-01	1	2024-04-10	1
856	27	10	10	23	2024-04-01	NA	2	35	2024-04-01	1	2024-04-10	1
857	27	10	10	24	2024-04-01	NA	2	35	2024-04-01	1	2024-04-10	1
858	27	10	10	25	2024-04-01	NA	2	35	2024-04-01	1	2024-04-10	1
859	27	10	10	26	2024-04-01	NA	2	35	2024-04-01	1	2024-04-10	1
860	27	10	10	27	2024-04-01	NA	2	35	2024-04-01	1	2024-04-10	1
861	27	10	10	28	2024-04-01	NA	2	35	2024-04-01	1	2024-04-11	1
862	27	10	10	29	2024-04-01	NA	2	35	2024-04-01	1	2024-04-11	1
863	27	10	10	30	2024-04-01	NA	2	35	2024-04-01	1	2024-04-16	1
864	27	10	10	31	2024-04-01	NA	2	35	2024-04-01	1	2024-04-16	1
865	27	10	10	32	2024-04-01	NA	2	35	2024-04-01	1	2024-04-17	1
866	27	10	10	33	2024-04-01	NA	2	35	2024-04-01	1	2024-04-17	1
867	27	10	10	34	2024-04-01	NA	2	35	2024-04-01	1	2024-04-17	1
868	27	10	10	35	2024-04-01	NA	2	35	2024-04-01	1	2024-04-25	1
869	30	10	10	1	2024-04-01	NA	2	35	2024-04-01	1	2024-04-02	1
870	30	10	10	2	2024-04-01	NA	2	35	2024-04-01	1	2024-04-02	1
871	30	10	10	3	2024-04-01	NA	2	35	2024-04-01	1	2024-04-02	1
872	30	10	10	4	2024-04-01	NA	2	35	2024-04-01	1	2024-04-02	1
873	30	10	10	5	2024-04-01	NA	2	35	2024-04-01	1	2024-04-03	1
874	30	10	10	6	2024-04-01	NA	2	35	2024-04-01	1	2024-04-03	1
875	30	10	10	7	2024-04-01	NA	2	35	2024-04-01	1	2024-04-03	1
876	30	10	10	8	2024-04-01	NA	2	35	2024-04-01	1	2024-04-03	1
877	30	10	10	9	2024-04-01	NA	2	35	2024-04-01	1	2024-04-03	1
878	30	10	10	10	2024-04-01	NA	2	35	2024-04-01	1	2024-04-03	1
879	30	10	10	11	2024-04-01	NA	2	35	2024-04-01	1	2024-04-03	1
880	30	10	10	12	2024-04-01	NA	2	35	2024-04-01	1	2024-04-04	1
881	30	10	10	13	2024-04-01	NA	2	35	2024-04-01	1	2024-04-04	1
882	30	10	10	14	2024-04-01	NA	2	35	2024-04-01	1	2024-04-04	1
883	30	10	10	15	2024-04-01	NA	2	35	2024-04-01	1	2024-04-04	1
884	30	10	10	16	2024-04-01	NA	2	35	2024-04-01	1	2024-04-05	1
885	30	10	10	17	2024-04-01	NA	2	35	2024-04-01	1	2024-04-05	1
886	30	10	10	18	2024-04-01	NA	2	35	2024-04-01	1	2024-04-05	1
887	30	10	10	19	2024-04-01	NA	2	35	2024-04-01	1	2024-04-06	1
888	30	10	10	20	2024-04-01	NA	2	35	2024-04-01	1	2024-04-06	1
889	30	10	10	21	2024-04-01	NA	2	35	2024-04-01	1	2024-04-06	1
890	30	10	10	22	2024-04-01	NA	2	35	2024-04-01	1	2024-04-06	1
891	30	10	10	23	2024-04-01	NA	2	35	2024-04-01	1	2024-04-06	1
892	30	10	10	24	2024-04-01	NA	2	35	2024-04-01	1	2024-04-06	1
893	30	10	10	25	2024-04-01	NA	2	35	2024-04-01	1	2024-04-07	1
894	30	10	10	26	2024-04-01	NA	2	35	2024-04-01	1	2024-04-07	1
895	30	10	10	27	2024-04-01	NA	2	35	2024-04-01	1	2024-04-07	1
896	30	10	10	28	2024-04-01	NA	2	35	2024-04-01	1	2024-04-07	1
897	30	10	10	29	2024-04-01	NA	2	35	2024-04-01	1	2024-04-09	1
898	30	10	10	30	2024-04-01	NA	2	35	2024-04-01	1	2024-04-09	1
899	30	10	10	31	2024-04-01	NA	2	35	2024-04-01	1	2024-04-10	1
900	30	10	10	32	2024-04-01	NA	2	35	2024-04-01	1	2024-04-10	1
901	30	10	10	33	2024-04-01	NA	2	35	2024-04-01	1	2024-04-10	1
902	30	10	10	34	2024-04-01	NA	2	35	2024-04-01	1	2024-04-12	1
903	30	10	10	35	2024-04-01	NA	2	35	2024-04-01	1	2024-04-13	1
904	32	10	10	1	2024-04-02	NA	2	35	2024-04-02	1	2024-04-03	1
905	32	10	10	2	2024-04-02	NA	2	35	2024-04-02	1	2024-04-03	1
906	32	10	10	3	2024-04-02	NA	2	35	2024-04-02	1	2024-04-03	1
907	32	10	10	4	2024-04-02	NA	2	35	2024-04-02	1	2024-04-03	1
908	32	10	10	5	2024-04-02	NA	2	35	2024-04-02	1	2024-04-03	1
909	32	10	10	6	2024-04-02	NA	2	35	2024-04-02	1	2024-04-03	1
910	32	10	10	7	2024-04-02	NA	2	35	2024-04-02	1	2024-04-03	1
911	32	10	10	8	2024-04-02	NA	2	35	2024-04-02	1	2024-04-03	1
912	32	10	10	9	2024-04-02	NA	2	35	2024-04-02	1	2024-04-04	1
913	32	10	10	10	2024-04-02	NA	2	35	2024-04-02	1	2024-04-05	1
914	32	10	10	11	2024-04-02	NA	2	35	2024-04-02	1	2024-04-05	1
915	32	10	10	12	2024-04-02	NA	2	35	2024-04-02	1	2024-04-05	1
916	32	10	10	13	2024-04-02	NA	2	35	2024-04-02	1	2024-04-06	1
917	32	10	10	14	2024-04-02	NA	2	35	2024-04-02	1	2024-04-06	1
918	32	10	10	15	2024-04-02	NA	2	35	2024-04-02	1	2024-04-06	1
919	32	10	10	16	2024-04-02	NA	2	35	2024-04-02	1	2024-04-06	1
920	32	10	10	17	2024-04-02	NA	2	35	2024-04-02	1	2024-04-07	1
921	32	10	10	18	2024-04-02	NA	2	35	2024-04-02	1	2024-04-07	1
922	32	10	10	19	2024-04-02	NA	2	35	2024-04-02	1	2024-04-08	1
923	32	10	10	20	2024-04-02	NA	2	35	2024-04-02	1	2024-04-08	1
924	32	10	10	21	2024-04-02	NA	2	35	2024-04-02	1	2024-04-08	1
925	32	10	10	22	2024-04-02	NA	2	35	2024-04-02	1	2024-04-08	1
926	32	10	10	23	2024-04-02	NA	2	35	2024-04-02	1	2024-04-08	1
927	32	10	10	24	2024-04-02	NA	2	35	2024-04-02	1	2024-04-08	1
928	32	10	10	25	2024-04-02	NA	2	35	2024-04-02	1	2024-04-08	1
929	32	10	10	26	2024-04-02	NA	2	35	2024-04-02	1	2024-04-08	1
930	32	10	10	27	2024-04-02	NA	2	35	2024-04-02	1	2024-04-09	1
931	32	10	10	28	2024-04-02	NA	2	35	2024-04-02	1	2024-04-09	1
932	32	10	10	29	2024-04-02	NA	2	35	2024-04-02	1	2024-04-09	1
933	32	10	10	30	2024-04-02	NA	2	35	2024-04-02	1	2024-04-11	1
934	32	10	10	31	2024-04-02	NA	2	35	2024-04-02	1	2024-04-11	1
935	32	10	10	32	2024-04-02	NA	2	35	2024-04-02	1	2024-04-12	1
936	32	10	10	33	2024-04-02	NA	2	35	2024-04-02	1	2024-04-14	1
937	32	10	10	34	2024-04-02	NA	2	35	2024-04-02	1	2024-04-14	1
938	32	10	10	35	2024-04-02	NA	2	35	2024-04-02	1	2024-04-16	1
939	30	10	10	1	2024-04-09	NA	3	35	2024-04-09	1	2024-04-10	1
940	30	10	10	2	2024-04-09	NA	3	35	2024-04-09	1	2024-04-10	1
941	30	10	10	3	2024-04-09	NA	3	35	2024-04-09	1	2024-04-10	1
942	30	10	10	4	2024-04-09	NA	3	35	2024-04-09	1	2024-04-11	1
943	30	10	10	5	2024-04-09	NA	3	35	2024-04-09	1	2024-04-11	1
944	30	10	10	6	2024-04-09	NA	3	35	2024-04-09	1	2024-04-11	1
945	30	10	10	7	2024-04-09	NA	3	35	2024-04-09	1	2024-04-11	1
946	30	10	10	8	2024-04-09	NA	3	35	2024-04-09	1	2024-04-12	1
947	30	10	10	9	2024-04-09	NA	3	35	2024-04-09	1	2024-04-12	1
948	30	10	10	10	2024-04-09	NA	3	35	2024-04-09	1	2024-04-12	1
949	30	10	10	11	2024-04-09	NA	3	35	2024-04-09	1	2024-04-12	1
950	30	10	10	12	2024-04-09	NA	3	35	2024-04-09	1	2024-04-12	1
951	30	10	10	13	2024-04-09	NA	3	35	2024-04-09	1	2024-04-12	1
952	30	10	10	14	2024-04-09	NA	3	35	2024-04-09	1	2024-04-13	1
953	30	10	10	15	2024-04-09	NA	3	35	2024-04-09	1	2024-04-14	1
954	30	10	10	16	2024-04-09	NA	3	35	2024-04-09	1	2024-04-14	1
955	30	10	10	17	2024-04-09	NA	3	35	2024-04-09	1	2024-04-15	1
956	30	10	10	18	2024-04-09	NA	3	35	2024-04-09	1	2024-04-15	1
957	30	10	10	19	2024-04-09	NA	3	35	2024-04-09	1	2024-04-15	1
958	30	10	10	20	2024-04-09	NA	3	35	2024-04-09	1	2024-04-15	1
959	30	10	10	21	2024-04-09	NA	3	35	2024-04-09	1	2024-04-16	1
960	30	10	10	22	2024-04-09	NA	3	35	2024-04-09	1	2024-04-16	1
961	30	10	10	23	2024-04-09	NA	3	35	2024-04-09	1	2024-04-16	1
962	30	10	10	24	2024-04-09	NA	3	35	2024-04-09	1	2024-04-16	1
963	30	10	10	25	2024-04-09	NA	3	35	2024-04-09	1	2024-04-17	1
964	30	10	10	26	2024-04-09	NA	3	35	2024-04-09	1	2024-04-17	1
965	30	10	10	27	2024-04-09	NA	3	35	2024-04-09	1	2024-04-17	1
966	30	10	10	28	2024-04-09	NA	3	35	2024-04-09	1	2024-04-17	1
967	30	10	10	29	2024-04-09	NA	3	35	2024-04-09	1	2024-04-17	1
968	30	10	10	30	2024-04-09	NA	3	35	2024-04-09	1	2024-04-20	1
969	30	10	10	31	2024-04-09	NA	3	35	2024-04-09	1	2024-04-20	1
970	30	10	10	32	2024-04-09	NA	3	35	2024-04-09	1	2024-04-20	1
971	30	10	10	33	2024-04-09	NA	3	35	2024-04-09	1	2024-04-21	1
972	30	10	10	34	2024-04-09	NA	3	35	2024-04-09	1	2024-04-24	1
973	30	10	10	35	2024-04-09	NA	3	35	2024-04-09	1	2024-04-25	1
974	32	10	10	1	2024-04-09	NA	3	35	2024-04-09	1	2024-04-10	1
975	32	10	10	2	2024-04-09	NA	3	35	2024-04-09	1	2024-04-10	1
976	32	10	10	3	2024-04-09	NA	3	35	2024-04-09	1	2024-04-10	1
977	32	10	10	4	2024-04-09	NA	3	35	2024-04-09	1	2024-04-10	1
978	32	10	10	5	2024-04-09	NA	3	35	2024-04-09	1	2024-04-11	1
979	32	10	10	6	2024-04-09	NA	3	35	2024-04-09	1	2024-04-11	1
980	32	10	10	7	2024-04-09	NA	3	35	2024-04-09	1	2024-04-11	1
981	32	10	10	8	2024-04-09	NA	3	35	2024-04-09	1	2024-04-11	1
982	32	10	10	9	2024-04-09	NA	3	35	2024-04-09	1	2024-04-11	1
983	32	10	10	10	2024-04-09	NA	3	35	2024-04-09	1	2024-04-11	1
984	32	10	10	11	2024-04-09	NA	3	35	2024-04-09	1	2024-04-12	1
985	32	10	10	12	2024-04-09	NA	3	35	2024-04-09	1	2024-04-12	1
986	32	10	10	13	2024-04-09	NA	3	35	2024-04-09	1	2024-04-12	1
987	32	10	10	14	2024-04-09	NA	3	35	2024-04-09	1	2024-04-14	1
988	32	10	10	15	2024-04-09	NA	3	35	2024-04-09	1	2024-04-15	1
989	32	10	10	16	2024-04-09	NA	3	35	2024-04-09	1	2024-04-15	1
990	32	10	10	17	2024-04-09	NA	3	35	2024-04-09	1	2024-04-15	1
991	32	10	10	18	2024-04-09	NA	3	35	2024-04-09	1	2024-04-15	1
992	32	10	10	19	2024-04-09	NA	3	35	2024-04-09	1	2024-04-15	1
993	32	10	10	20	2024-04-09	NA	3	35	2024-04-09	1	2024-04-16	1
994	32	10	10	21	2024-04-09	NA	3	35	2024-04-09	1	2024-04-16	1
995	32	10	10	22	2024-04-09	NA	3	35	2024-04-09	1	2024-04-16	1
996	32	10	10	23	2024-04-09	NA	3	35	2024-04-09	1	2024-04-16	1
997	32	10	10	24	2024-04-09	NA	3	35	2024-04-09	1	2024-04-17	1
998	32	10	10	25	2024-04-09	NA	3	35	2024-04-09	1	2024-04-17	1
999	32	10	10	26	2024-04-09	NA	3	35	2024-04-09	1	2024-04-17	1
1000	32	10	10	27	2024-04-09	NA	3	35	2024-04-09	1	2024-04-17	1
1001	32	10	10	28	2024-04-09	NA	3	35	2024-04-09	1	2024-04-17	1
1002	32	10	10	29	2024-04-09	NA	3	35	2024-04-09	1	2024-04-17	1
1003	32	10	10	30	2024-04-09	NA	3	35	2024-04-09	1	2024-04-20	1
1004	32	10	10	31	2024-04-09	NA	3	35	2024-04-09	1	2024-04-23	1
1005	32	10	10	32	2024-04-09	NA	3	35	2024-04-09	1	2024-04-24	1
1006	32	10	10	33	2024-04-09	NA	3	35	2024-04-09	1	2024-04-24	1
1007	32	10	10	34	2024-04-09	NA	3	35	2024-04-09	1	2024-04-24	1
1008	32	10	10	35	2024-04-09	NA	3	35	2024-04-09	1	2024-04-24	1
1009	27	10	10	1	2024-04-12	NA	3	35	2024-04-12	1	2024-04-13	1
1010	27	10	10	2	2024-04-12	NA	3	35	2024-04-12	1	2024-04-13	1
1011	27	10	10	3	2024-04-12	NA	3	35	2024-04-12	1	2024-04-13	1
1012	27	10	10	4	2024-04-12	NA	3	35	2024-04-12	1	2024-04-14	1
1013	27	10	10	5	2024-04-12	NA	3	35	2024-04-12	1	2024-04-14	1
1014	27	10	10	6	2024-04-12	NA	3	35	2024-04-12	1	2024-04-16	1
1015	27	10	10	7	2024-04-12	NA	3	35	2024-04-12	1	2024-04-16	1
1016	27	10	10	8	2024-04-12	NA	3	35	2024-04-12	1	2024-04-16	1
1017	27	10	10	9	2024-04-12	NA	3	35	2024-04-12	1	2024-04-17	1
1018	27	10	10	10	2024-04-12	NA	3	35	2024-04-12	1	2024-04-19	1
1019	27	10	10	11	2024-04-12	NA	3	35	2024-04-12	1	2024-04-19	1
1020	27	10	10	12	2024-04-12	NA	3	35	2024-04-12	1	2024-04-19	1
1021	27	10	10	13	2024-04-12	NA	3	35	2024-04-12	1	2024-04-20	1
1022	27	10	10	14	2024-04-12	NA	3	35	2024-04-12	1	2024-04-20	1
1023	27	10	10	15	2024-04-12	NA	3	35	2024-04-12	1	2024-04-20	1
1024	27	10	10	16	2024-04-12	NA	3	35	2024-04-12	1	2024-04-20	1
1025	27	10	10	17	2024-04-12	NA	3	35	2024-04-12	1	2024-04-21	1
1026	27	10	10	18	2024-04-12	NA	3	35	2024-04-12	1	2024-04-22	1
1027	27	10	10	19	2024-04-12	NA	3	35	2024-04-12	1	2024-04-24	1
1028	27	10	10	20	2024-04-12	NA	3	35	2024-04-12	1	2024-04-24	1
1029	27	10	10	21	2024-04-12	NA	3	35	2024-04-12	1	2024-04-25	1
1030	27	10	10	22	2024-04-12	NA	3	35	2024-04-12	1	2024-04-25	1
1031	27	10	10	23	2024-04-12	NA	3	35	2024-04-12	1	2024-04-28	1
1032	27	10	10	24	2024-04-12	NA	3	35	2024-04-12	1	2024-04-28	1
1033	27	10	10	25	2024-04-12	NA	3	35	2024-04-12	1	2024-04-28	1
1034	27	10	10	26	2024-04-12	NA	3	35	2024-04-12	1	2024-04-28	1
1035	27	10	10	27	2024-04-12	NA	3	35	2024-04-12	1	2024-04-29	1
1036	27	10	10	28	2024-04-12	NA	3	35	2024-04-12	1	2024-04-29	1
1037	27	10	10	29	2024-04-12	NA	3	35	2024-04-12	1	2024-04-29	1
1038	27	10	10	30	2024-04-12	NA	3	35	2024-04-12	1	2024-04-30	1
1039	27	10	10	31	2024-04-12	NA	3	35	2024-04-12	1	2024-04-30	1
1040	27	10	10	32	2024-04-12	NA	3	35	2024-04-12	1	2024-05-02	1
1041	27	10	10	33	2024-04-12	NA	3	35	2024-04-12	1	2024-05-03	1
1042	27	10	10	34	2024-04-12	NA	3	35	2024-04-12	1	2024-05-05	1
1043	27	10	10	35	2024-04-12	NA	3	35	2024-04-12	1	2024-05-06	1
1044	27	15	15	1	2024-02-20	NA	1	35	2024-02-20	1	2024-02-21	1
1045	27	15	15	2	2024-02-20	NA	1	35	2024-02-20	1	2024-02-22	1
1046	27	15	15	3	2024-02-20	NA	1	35	2024-02-20	1	2024-02-22	1
1047	27	15	15	4	2024-02-20	NA	1	35	2024-02-20	1	2024-02-22	1
1048	27	15	15	5	2024-02-20	NA	1	35	2024-02-20	1	2024-02-22	1
1049	27	15	15	6	2024-02-20	NA	1	35	2024-02-20	1	2024-02-23	1
1050	27	15	15	7	2024-02-20	NA	1	35	2024-02-20	1	2024-02-23	1
1051	27	15	15	8	2024-02-20	NA	1	35	2024-02-20	1	2024-02-23	1
1052	27	15	15	9	2024-02-20	NA	1	35	2024-02-20	1	2024-02-23	1
1053	27	15	15	10	2024-02-20	NA	1	35	2024-02-20	1	2024-02-24	1
1054	27	15	15	11	2024-02-20	NA	1	35	2024-02-20	1	2024-02-24	1
1055	27	15	15	12	2024-02-20	NA	1	35	2024-02-20	1	2024-02-24	1
1056	27	15	15	13	2024-02-20	NA	1	35	2024-02-20	1	2024-02-24	1
1057	27	15	15	14	2024-02-20	NA	1	35	2024-02-20	1	2024-02-24	1
1058	27	15	15	15	2024-02-20	NA	1	35	2024-02-20	1	2024-02-25	1
1059	27	15	15	16	2024-02-20	NA	1	35	2024-02-20	1	2024-02-25	1
1060	27	15	15	17	2024-02-20	NA	1	35	2024-02-20	1	2024-02-25	1
1061	27	15	15	18	2024-02-20	NA	1	35	2024-02-20	1	2024-02-26	1
1062	27	15	15	19	2024-02-20	NA	1	35	2024-02-20	1	2024-02-26	1
1063	27	15	15	20	2024-02-20	NA	1	35	2024-02-20	1	2024-02-26	1
1064	27	15	15	21	2024-02-20	NA	1	35	2024-02-20	1	2024-02-26	1
1065	27	15	15	22	2024-02-20	NA	1	35	2024-02-20	1	2024-02-27	1
1066	27	15	15	23	2024-02-20	NA	1	35	2024-02-20	1	2024-02-28	1
1067	27	15	15	24	2024-02-20	NA	1	35	2024-02-20	1	2024-02-28	1
1068	27	15	15	25	2024-02-20	NA	1	35	2024-02-20	1	2024-02-29	1
1069	27	15	15	26	2024-02-20	NA	1	35	2024-02-20	1	2024-02-29	1
1070	27	15	15	27	2024-02-20	NA	1	35	2024-02-20	1	2024-02-29	1
1071	27	15	15	28	2024-02-20	NA	1	35	2024-02-20	1	2024-02-29	1
1072	27	15	15	29	2024-02-20	NA	1	35	2024-02-20	1	2024-02-29	1
1073	27	15	15	30	2024-02-20	NA	1	35	2024-02-20	1	2024-03-04	1
1074	27	15	15	31	2024-02-20	NA	1	35	2024-02-20	1	2024-03-04	1
1075	27	15	15	32	2024-02-20	NA	1	35	2024-02-20	1	2024-03-05	1
1076	27	15	15	33	2024-02-20	NA	1	35	2024-02-20	1	2024-03-05	1
1077	27	15	15	34	2024-02-20	NA	1	35	2024-02-20	1	2024-03-11	1
1078	27	15	15	35	2024-02-20	NA	1	35	2024-02-20	1	2024-03-14	1
1079	27	15	15	1	2024-03-08	NA	2	35	2024-03-08	1	2024-03-09	1
1080	27	15	15	2	2024-03-08	NA	2	35	2024-03-08	1	2024-03-09	1
1081	27	15	15	3	2024-03-08	NA	2	35	2024-03-08	1	2024-03-09	1
1082	27	15	15	4	2024-03-08	NA	2	35	2024-03-08	1	2024-03-09	1
1083	27	15	15	5	2024-03-08	NA	2	35	2024-03-08	1	2024-03-09	1
1084	27	15	15	6	2024-03-08	NA	2	35	2024-03-08	1	2024-03-09	1
1085	27	15	15	7	2024-03-08	NA	2	35	2024-03-08	1	2024-03-09	1
1086	27	15	15	8	2024-03-08	NA	2	35	2024-03-08	1	2024-03-09	1
1087	27	15	15	9	2024-03-08	NA	2	35	2024-03-08	1	2024-03-10	1
1088	27	15	15	10	2024-03-08	NA	2	35	2024-03-08	1	2024-03-10	1
1089	27	15	15	11	2024-03-08	NA	2	35	2024-03-08	1	2024-03-10	1
1090	27	15	15	12	2024-03-08	NA	2	35	2024-03-08	1	2024-03-11	1
1091	27	15	15	13	2024-03-08	NA	2	35	2024-03-08	1	2024-03-11	1
1092	27	15	15	14	2024-03-08	NA	2	35	2024-03-08	1	2024-03-11	1
1093	27	15	15	15	2024-03-08	NA	2	35	2024-03-08	1	2024-03-11	1
1094	27	15	15	16	2024-03-08	NA	2	35	2024-03-08	1	2024-03-11	1
1095	27	15	15	17	2024-03-08	NA	2	35	2024-03-08	1	2024-03-12	1
1096	27	15	15	18	2024-03-08	NA	2	35	2024-03-08	1	2024-03-12	1
1097	27	15	15	19	2024-03-08	NA	2	35	2024-03-08	1	2024-03-13	1
1098	27	15	15	20	2024-03-08	NA	2	35	2024-03-08	1	2024-03-13	1
1099	27	15	15	21	2024-03-08	NA	2	35	2024-03-08	1	2024-03-13	1
1100	27	15	15	22	2024-03-08	NA	2	35	2024-03-08	1	2024-03-14	1
1101	27	15	15	23	2024-03-08	NA	2	35	2024-03-08	1	2024-03-14	1
1102	27	15	15	24	2024-03-08	NA	2	35	2024-03-08	1	2024-03-14	1
1103	27	15	15	25	2024-03-08	NA	2	35	2024-03-08	1	2024-03-16	1
1104	27	15	15	26	2024-03-08	NA	2	35	2024-03-08	1	2024-03-17	1
1105	27	15	15	27	2024-03-08	NA	2	35	2024-03-08	1	2024-03-20	1
1106	27	15	15	28	2024-03-08	NA	2	35	2024-03-08	1	2024-03-20	1
1107	27	15	15	29	2024-03-08	NA	2	35	2024-03-08	1	2024-03-21	1
1108	27	15	15	30	2024-03-08	NA	2	35	2024-03-08	1	2024-03-21	1
1109	27	15	15	31	2024-03-08	NA	2	35	2024-03-08	1	2024-03-22	1
1110	27	15	15	32	2024-03-08	NA	2	35	2024-03-08	1	2024-03-22	1
1111	27	15	15	33	2024-03-08	NA	2	35	2024-03-08	1	2024-03-24	1
1112	27	15	15	34	2024-03-08	NA	2	35	2024-03-08	1	2024-03-26	1
1113	27	15	15	35	2024-03-08	NA	2	35	2024-03-08	1	2024-03-27	1
1114	30	15	15	1	2024-03-11	NA	1	35	2024-03-11	1	2024-03-12	1
1115	30	15	15	2	2024-03-11	NA	1	35	2024-03-11	1	2024-03-12	1
1116	30	15	15	3	2024-03-11	NA	1	35	2024-03-11	1	2024-03-12	1
1117	30	15	15	4	2024-03-11	NA	1	35	2024-03-11	1	2024-03-12	1
1118	30	15	15	5	2024-03-11	NA	1	35	2024-03-11	1	2024-03-13	1
1119	30	15	15	6	2024-03-11	NA	1	35	2024-03-11	1	2024-03-13	1
1120	30	15	15	7	2024-03-11	NA	1	35	2024-03-11	1	2024-03-13	1
1121	30	15	15	8	2024-03-11	NA	1	35	2024-03-11	1	2024-03-13	1
1122	30	15	15	9	2024-03-11	NA	1	35	2024-03-11	1	2024-03-13	1
1123	30	15	15	10	2024-03-11	NA	1	35	2024-03-11	1	2024-03-13	1
1124	30	15	15	11	2024-03-11	NA	1	35	2024-03-11	1	2024-03-13	1
1125	30	15	15	12	2024-03-11	NA	1	35	2024-03-11	1	2024-03-14	1
1126	30	15	15	13	2024-03-11	NA	1	35	2024-03-11	1	2024-03-14	1
1127	30	15	15	14	2024-03-11	NA	1	35	2024-03-11	1	2024-03-14	1
1128	30	15	15	15	2024-03-11	NA	1	35	2024-03-11	1	2024-03-14	1
1129	30	15	15	16	2024-03-11	NA	1	35	2024-03-11	1	2024-03-14	1
1130	30	15	15	17	2024-03-11	NA	1	35	2024-03-11	1	2024-03-15	1
1131	30	15	15	18	2024-03-11	NA	1	35	2024-03-11	1	2024-03-15	1
1132	30	15	15	19	2024-03-11	NA	1	35	2024-03-11	1	2024-03-17	1
1133	30	15	15	20	2024-03-11	NA	1	35	2024-03-11	1	2024-03-17	1
1134	30	15	15	21	2024-03-11	NA	1	35	2024-03-11	1	2024-03-17	1
1135	30	15	15	22	2024-03-11	NA	1	35	2024-03-11	1	2024-03-17	1
1136	30	15	15	23	2024-03-11	NA	1	35	2024-03-11	1	2024-03-18	1
1137	30	15	15	24	2024-03-11	NA	1	35	2024-03-11	1	2024-03-18	1
1138	30	15	15	25	2024-03-11	NA	1	35	2024-03-11	1	2024-03-18	1
1139	30	15	15	26	2024-03-11	NA	1	35	2024-03-11	1	2024-03-18	1
1140	30	15	15	27	2024-03-11	NA	1	35	2024-03-11	1	2024-03-20	1
1141	30	15	15	28	2024-03-11	NA	1	35	2024-03-11	1	2024-03-20	1
1142	30	15	15	29	2024-03-11	NA	1	35	2024-03-11	1	2024-03-21	1
1143	30	15	15	30	2024-03-11	NA	1	35	2024-03-11	1	2024-03-22	1
1144	30	15	15	31	2024-03-11	NA	1	35	2024-03-11	1	2024-03-23	1
1145	30	15	15	32	2024-03-11	NA	1	35	2024-03-11	1	2024-03-26	1
1146	30	15	15	33	2024-03-11	NA	1	35	2024-03-11	1	2024-03-26	1
1147	30	15	15	34	2024-03-11	NA	1	35	2024-03-11	1	2024-03-26	1
1148	30	15	15	35	2024-03-11	NA	1	35	2024-03-11	1	2024-03-28	1
1149	27	15	15	1	2024-03-15	NA	3	35	2024-03-15	1	2024-03-16	1
1150	27	15	15	2	2024-03-15	NA	3	35	2024-03-15	1	2024-03-16	1
1151	27	15	15	3	2024-03-15	NA	3	35	2024-03-15	1	2024-03-16	1
1152	27	15	15	4	2024-03-15	NA	3	35	2024-03-15	1	2024-03-17	1
1153	27	15	15	5	2024-03-15	NA	3	35	2024-03-15	1	2024-03-17	1
1154	27	15	15	6	2024-03-15	NA	3	35	2024-03-15	1	2024-03-17	1
1155	27	15	15	7	2024-03-15	NA	3	35	2024-03-15	1	2024-03-17	1
1156	27	15	15	8	2024-03-15	NA	3	35	2024-03-15	1	2024-03-17	1
1157	27	15	15	9	2024-03-15	NA	3	35	2024-03-15	1	2024-03-17	1
1158	27	15	15	10	2024-03-15	NA	3	35	2024-03-15	1	2024-03-17	1
1159	27	15	15	11	2024-03-15	NA	3	35	2024-03-15	1	2024-03-18	1
1160	27	15	15	12	2024-03-15	NA	3	35	2024-03-15	1	2024-03-19	1
1161	27	15	15	13	2024-03-15	NA	3	35	2024-03-15	1	2024-03-19	1
1162	27	15	15	14	2024-03-15	NA	3	35	2024-03-15	1	2024-03-19	1
1163	27	15	15	15	2024-03-15	NA	3	35	2024-03-15	1	2024-03-20	1
1164	27	15	15	16	2024-03-15	NA	3	35	2024-03-15	1	2024-03-21	1
1165	27	15	15	17	2024-03-15	NA	3	35	2024-03-15	1	2024-03-21	1
1166	27	15	15	18	2024-03-15	NA	3	35	2024-03-15	1	2024-03-22	1
1167	27	15	15	19	2024-03-15	NA	3	35	2024-03-15	1	2024-03-23	1
1168	27	15	15	20	2024-03-15	NA	3	35	2024-03-15	1	2024-03-24	1
1169	27	15	15	21	2024-03-15	NA	3	35	2024-03-15	1	2024-03-24	1
1170	27	15	15	22	2024-03-15	NA	3	35	2024-03-15	1	2024-03-26	1
1171	27	15	15	23	2024-03-15	NA	3	35	2024-03-15	1	2024-03-27	1
1172	27	15	15	24	2024-03-15	NA	3	35	2024-03-15	1	2024-03-27	1
1173	27	15	15	25	2024-03-15	NA	3	35	2024-03-15	1	2024-03-27	1
1174	27	15	15	26	2024-03-15	NA	3	35	2024-03-15	1	2024-03-27	1
1175	27	15	15	27	2024-03-15	NA	3	35	2024-03-15	1	2024-03-28	1
1176	27	15	15	28	2024-03-15	NA	3	35	2024-03-15	1	2024-03-29	1
1177	27	15	15	29	2024-03-15	NA	3	35	2024-03-15	1	2024-03-29	1
1178	27	15	15	30	2024-03-15	NA	3	35	2024-03-15	1	2024-03-30	1
1179	27	15	15	31	2024-03-15	NA	3	35	2024-03-15	1	2024-04-04	1
1180	27	15	15	32	2024-03-15	NA	3	35	2024-03-15	1	2024-04-04	1
1181	27	15	15	33	2024-03-15	NA	3	35	2024-03-15	1	2024-04-05	1
1182	27	15	15	34	2024-03-15	NA	3	35	2024-03-15	1	2024-04-05	1
1183	27	15	15	35	2024-03-15	NA	3	35	2024-03-15	1	2024-04-07	1
1184	32	15	15	1	2024-03-25	NA	1	30	2024-03-25	1	2024-03-26	1
1185	32	15	15	2	2024-03-25	NA	1	30	2024-03-25	1	2024-03-26	1
1186	32	15	15	3	2024-03-25	NA	1	30	2024-03-25	1	2024-03-26	1
1187	32	15	15	4	2024-03-25	NA	1	30	2024-03-25	1	2024-03-26	1
1188	32	15	15	5	2024-03-25	NA	1	30	2024-03-25	1	2024-03-26	1
1189	32	15	15	6	2024-03-25	NA	1	30	2024-03-25	1	2024-03-26	1
1190	32	15	15	7	2024-03-25	NA	1	30	2024-03-25	1	2024-03-26	1
1191	32	15	15	8	2024-03-25	NA	1	30	2024-03-25	1	2024-03-26	1
1192	32	15	15	9	2024-03-25	NA	1	30	2024-03-25	1	2024-03-26	1
1193	32	15	15	10	2024-03-25	NA	1	30	2024-03-25	1	2024-03-26	1
1194	32	15	15	11	2024-03-25	NA	1	30	2024-03-25	1	2024-03-27	1
1195	32	15	15	12	2024-03-25	NA	1	30	2024-03-25	1	2024-03-27	1
1196	32	15	15	13	2024-03-25	NA	1	30	2024-03-25	1	2024-03-27	1
1197	32	15	15	14	2024-03-25	NA	1	30	2024-03-25	1	2024-03-27	1
1198	32	15	15	15	2024-03-25	NA	1	30	2024-03-25	1	2024-03-27	1
1199	32	15	15	16	2024-03-25	NA	1	30	2024-03-25	1	2024-03-27	1
1200	32	15	15	17	2024-03-25	NA	1	30	2024-03-25	1	2024-03-27	1
1201	32	15	15	18	2024-03-25	NA	1	30	2024-03-25	1	2024-03-27	1
1202	32	15	15	19	2024-03-25	NA	1	30	2024-03-25	1	2024-03-28	1
1203	32	15	15	20	2024-03-25	NA	1	30	2024-03-25	1	2024-03-28	1
1204	32	15	15	21	2024-03-25	NA	1	30	2024-03-25	1	2024-03-29	1
1205	32	15	15	22	2024-03-25	NA	1	30	2024-03-25	1	2024-03-30	1
1206	32	15	15	23	2024-03-25	NA	1	30	2024-03-25	1	2024-03-30	1
1207	32	15	15	24	2024-03-25	NA	1	30	2024-03-25	1	2024-03-31	1
1208	32	15	15	25	2024-03-25	NA	1	30	2024-03-25	1	2024-04-01	1
1209	32	15	15	26	2024-03-25	NA	1	30	2024-03-25	1	2024-04-02	1
1210	32	15	15	27	2024-03-25	NA	1	30	2024-03-25	1	2024-04-02	1
1211	32	15	15	28	2024-03-25	NA	1	30	2024-03-25	1	2024-04-02	1
1212	32	15	15	29	2024-03-25	NA	1	30	2024-03-25	1	2024-04-03	1
1213	32	15	15	30	2024-03-25	NA	1	30	2024-03-25	1	2024-04-04	1
1214	30	15	15	1	2024-04-16	NA	2	25	2024-04-16	1	2024-04-17	1
1215	30	15	15	2	2024-04-16	NA	2	25	2024-04-16	1	2024-04-17	1
1216	30	15	15	3	2024-04-16	NA	2	25	2024-04-16	1	2024-04-17	1
1217	30	15	15	4	2024-04-16	NA	2	25	2024-04-16	1	2024-04-17	1
1218	30	15	15	5	2024-04-16	NA	2	25	2024-04-16	1	2024-04-17	1
1219	30	15	15	6	2024-04-16	NA	2	25	2024-04-16	1	2024-04-17	1
1220	30	15	15	7	2024-04-16	NA	2	25	2024-04-16	1	2024-04-17	1
1221	30	15	15	8	2024-04-16	NA	2	25	2024-04-16	1	2024-04-17	1
1222	30	15	15	9	2024-04-16	NA	2	25	2024-04-16	1	2024-04-17	1
1223	30	15	15	10	2024-04-16	NA	2	25	2024-04-16	1	2024-04-17	1
1224	30	15	15	11	2024-04-16	NA	2	25	2024-04-16	1	2024-04-17	1
1225	30	15	15	12	2024-04-16	NA	2	25	2024-04-16	1	2024-04-18	1
1226	30	15	15	13	2024-04-16	NA	2	25	2024-04-16	1	2024-04-18	1
1227	30	15	15	14	2024-04-16	NA	2	25	2024-04-16	1	2024-04-18	1
1228	30	15	15	15	2024-04-16	NA	2	25	2024-04-16	1	2024-04-18	1
1229	30	15	15	16	2024-04-16	NA	2	25	2024-04-16	1	2024-04-18	1
1230	30	15	15	17	2024-04-16	NA	2	25	2024-04-16	1	2024-04-18	1
1231	30	15	15	18	2024-04-16	NA	2	25	2024-04-16	1	2024-04-18	1
1232	30	15	15	19	2024-04-16	NA	2	25	2024-04-16	1	2024-04-18	1
1233	30	15	15	20	2024-04-16	NA	2	25	2024-04-16	1	2024-04-19	1
1234	30	15	15	21	2024-04-16	NA	2	25	2024-04-16	1	2024-04-19	1
1235	30	15	15	22	2024-04-16	NA	2	25	2024-04-16	1	2024-04-21	1
1236	30	15	15	23	2024-04-16	NA	2	25	2024-04-16	1	2024-04-21	1
1237	30	15	15	24	2024-04-16	NA	2	25	2024-04-16	1	2024-04-22	1
1238	30	15	15	25	2024-04-16	NA	2	25	2024-04-16	1	2024-04-22	1
1239	30	15	15	1	2024-04-22	NA	3	35	2024-04-22	1	2024-04-23	1
1240	30	15	15	2	2024-04-22	NA	3	35	2024-04-22	1	2024-04-23	1
1241	30	15	15	3	2024-04-22	NA	3	35	2024-04-22	1	2024-04-23	1
1242	30	15	15	4	2024-04-22	NA	3	35	2024-04-22	1	2024-04-23	1
1243	30	15	15	5	2024-04-22	NA	3	35	2024-04-22	1	2024-04-23	1
1244	30	15	15	6	2024-04-22	NA	3	35	2024-04-22	1	2024-04-23	1
1245	30	15	15	7	2024-04-22	NA	3	35	2024-04-22	1	2024-04-23	1
1246	30	15	15	8	2024-04-22	NA	3	35	2024-04-22	1	2024-04-23	1
1247	30	15	15	9	2024-04-22	NA	3	35	2024-04-22	1	2024-04-23	1
1248	30	15	15	10	2024-04-22	NA	3	35	2024-04-22	1	2024-04-23	1
1249	30	15	15	11	2024-04-22	NA	3	35	2024-04-22	1	2024-04-23	1
1250	30	15	15	12	2024-04-22	NA	3	35	2024-04-22	1	2024-04-23	1
1251	30	15	15	13	2024-04-22	NA	3	35	2024-04-22	1	2024-04-23	1
1252	30	15	15	14	2024-04-22	NA	3	35	2024-04-22	1	2024-04-23	1
1253	30	15	15	15	2024-04-22	NA	3	35	2024-04-22	1	2024-04-23	1
1254	30	15	15	16	2024-04-22	NA	3	35	2024-04-22	1	2024-04-23	1
1255	30	15	15	17	2024-04-22	NA	3	35	2024-04-22	1	2024-04-24	1
1256	30	15	15	18	2024-04-22	NA	3	35	2024-04-22	1	2024-04-24	1
1257	30	15	15	19	2024-04-22	NA	3	35	2024-04-22	1	2024-04-24	1
1258	30	15	15	20	2024-04-22	NA	3	35	2024-04-22	1	2024-04-24	1
1259	30	15	15	21	2024-04-22	NA	3	35	2024-04-22	1	2024-04-24	1
1260	30	15	15	22	2024-04-22	NA	3	35	2024-04-22	1	2024-04-24	1
1261	30	15	15	23	2024-04-22	NA	3	35	2024-04-22	1	2024-04-24	1
1262	30	15	15	24	2024-04-22	NA	3	35	2024-04-22	1	2024-04-24	1
1263	30	15	15	25	2024-04-22	NA	3	35	2024-04-22	1	2024-04-24	1
1264	30	15	15	26	2024-04-22	NA	3	35	2024-04-22	1	2024-04-24	1
1265	30	15	15	27	2024-04-22	NA	3	35	2024-04-22	1	2024-04-25	1
1266	30	15	15	28	2024-04-22	NA	3	35	2024-04-22	1	2024-04-26	1
1267	30	15	15	29	2024-04-22	NA	3	35	2024-04-22	1	2024-04-26	1
1268	30	15	15	30	2024-04-22	NA	3	35	2024-04-22	1	2024-04-28	1
1269	30	15	15	31	2024-04-22	NA	3	35	2024-04-22	1	2024-04-28	1
1270	30	15	15	32	2024-04-22	NA	3	35	2024-04-22	1	2024-04-29	1
1271	30	15	15	33	2024-04-22	NA	3	35	2024-04-22	1	2024-04-29	1
1272	30	15	15	34	2024-04-22	NA	3	35	2024-04-22	1	2024-05-02	1
1273	30	15	15	35	2024-04-22	NA	3	35	2024-04-22	1	2024-05-03	1
1274	32	15	15	1	2024-04-22	NA	2	20	2024-04-22	1	2024-04-23	1
1275	32	15	15	2	2024-04-22	NA	2	20	2024-04-22	1	2024-04-23	1
1276	32	15	15	3	2024-04-22	NA	2	20	2024-04-22	1	2024-04-23	1
1277	32	15	15	4	2024-04-22	NA	2	20	2024-04-22	1	2024-04-23	1
1278	32	15	15	5	2024-04-22	NA	2	20	2024-04-22	1	2024-04-23	1
1279	32	15	15	6	2024-04-22	NA	2	20	2024-04-22	1	2024-04-23	1
1280	32	15	15	7	2024-04-22	NA	2	20	2024-04-22	1	2024-04-23	1
1281	32	15	15	8	2024-04-22	NA	2	20	2024-04-22	1	2024-04-23	1
1282	32	15	15	9	2024-04-22	NA	2	20	2024-04-22	1	2024-04-24	1
1283	32	15	15	10	2024-04-22	NA	2	20	2024-04-22	1	2024-04-24	1
1284	32	15	15	11	2024-04-22	NA	2	20	2024-04-22	1	2024-04-24	1
1285	32	15	15	12	2024-04-22	NA	2	20	2024-04-22	1	2024-04-25	1
1286	32	15	15	13	2024-04-22	NA	2	20	2024-04-22	1	2024-04-25	1
1287	32	15	15	14	2024-04-22	NA	2	20	2024-04-22	1	2024-04-26	1
1288	32	15	15	15	2024-04-22	NA	2	20	2024-04-22	1	2024-04-26	1
1289	32	15	15	16	2024-04-22	NA	2	20	2024-04-22	1	2024-04-28	1
1290	32	15	15	17	2024-04-22	NA	2	20	2024-04-22	1	2024-04-28	1
1291	32	15	15	18	2024-04-22	NA	2	20	2024-04-22	1	2024-04-29	1
1292	32	15	15	19	2024-04-22	NA	2	20	2024-04-22	1	2024-05-04	1
1293	32	15	15	20	2024-04-22	NA	2	20	2024-04-22	1	2024-05-04	1
1294	32	15	15	1	2024-05-06	NA	3	35	2024-05-06	1	2024-05-07	1
1295	32	15	15	2	2024-05-06	NA	3	35	2024-05-06	1	2024-05-07	1
1296	32	15	15	3	2024-05-06	NA	3	35	2024-05-06	1	2024-05-07	1
1297	32	15	15	4	2024-05-06	NA	3	35	2024-05-06	1	2024-05-07	1
1298	32	15	15	5	2024-05-06	NA	3	35	2024-05-06	1	2024-05-07	1
1299	32	15	15	6	2024-05-06	NA	3	35	2024-05-06	1	2024-05-07	1
1300	32	15	15	7	2024-05-06	NA	3	35	2024-05-06	1	2024-05-07	1
1301	32	15	15	8	2024-05-06	NA	3	35	2024-05-06	1	2024-05-07	1
1302	32	15	15	9	2024-05-06	NA	3	35	2024-05-06	1	2024-05-07	1
1303	32	15	15	10	2024-05-06	NA	3	35	2024-05-06	1	2024-05-07	1
1304	32	15	15	11	2024-05-06	NA	3	35	2024-05-06	1	2024-05-07	1
1305	32	15	15	12	2024-05-06	NA	3	35	2024-05-06	1	2024-05-07	1
1306	32	15	15	13	2024-05-06	NA	3	35	2024-05-06	1	2024-05-07	1
1307	32	15	15	14	2024-05-06	NA	3	35	2024-05-06	1	2024-05-07	1
1308	32	15	15	15	2024-05-06	NA	3	35	2024-05-06	1	2024-05-07	1
1309	32	15	15	16	2024-05-06	NA	3	35	2024-05-06	1	2024-05-07	1
1310	32	15	15	17	2024-05-06	NA	3	35	2024-05-06	1	2024-05-07	1
1311	32	15	15	18	2024-05-06	NA	3	35	2024-05-06	1	2024-05-07	1
1312	32	15	15	19	2024-05-06	NA	3	35	2024-05-06	1	2024-05-08	1
1313	32	15	15	20	2024-05-06	NA	3	35	2024-05-06	1	2024-05-08	1
1314	32	15	15	21	2024-05-06	NA	3	35	2024-05-06	1	2024-05-08	1
1315	32	15	15	22	2024-05-06	NA	3	35	2024-05-06	1	2024-05-08	1
1316	32	15	15	23	2024-05-06	NA	3	35	2024-05-06	1	2024-05-08	1
1317	32	15	15	24	2024-05-06	NA	3	35	2024-05-06	1	2024-05-08	1
1318	32	15	15	25	2024-05-06	NA	3	35	2024-05-06	1	2024-05-08	1
1319	32	15	15	26	2024-05-06	NA	3	35	2024-05-06	1	2024-05-08	1
1320	32	15	15	27	2024-05-06	NA	3	35	2024-05-06	1	2024-05-08	1
1321	32	15	15	28	2024-05-06	NA	3	35	2024-05-06	1	2024-05-08	1
1322	32	15	15	29	2024-05-06	NA	3	35	2024-05-06	1	2024-05-09	1
1323	32	15	15	30	2024-05-06	NA	3	35	2024-05-06	1	2024-05-09	1
1324	32	15	15	31	2024-05-06	NA	3	35	2024-05-06	1	2024-05-09	1
1325	32	15	15	32	2024-05-06	NA	3	35	2024-05-06	1	2024-05-09	1
1326	32	15	15	33	2024-05-06	NA	3	35	2024-05-06	1	2024-05-11	1
1327	32	15	15	34	2024-05-06	NA	3	35	2024-05-06	1	2024-05-14	1
1328	32	15	15	35	2024-05-06	NA	3	35	2024-05-06	1	2024-05-17	1
1329	30	15	15	1	2024-05-20	NA	4	35	2024-05-20	1	2024-05-21	1
1330	30	15	15	2	2024-05-20	NA	4	35	2024-05-20	1	2024-05-21	1
1331	30	15	15	3	2024-05-20	NA	4	35	2024-05-20	1	2024-05-21	1
1332	30	15	15	4	2024-05-20	NA	4	35	2024-05-20	1	2024-05-21	1
1333	30	15	15	5	2024-05-20	NA	4	35	2024-05-20	1	2024-05-21	1
1334	30	15	15	6	2024-05-20	NA	4	35	2024-05-20	1	2024-05-21	1
1335	30	15	15	7	2024-05-20	NA	4	35	2024-05-20	1	2024-05-21	1
1336	30	15	15	8	2024-05-20	NA	4	35	2024-05-20	1	2024-05-21	1
1337	30	15	15	9	2024-05-20	NA	4	35	2024-05-20	1	2024-05-21	1
1338	30	15	15	10	2024-05-20	NA	4	35	2024-05-20	1	2024-05-21	1
1339	30	15	15	11	2024-05-20	NA	4	35	2024-05-20	1	2024-05-21	1
1340	30	15	15	12	2024-05-20	NA	4	35	2024-05-20	1	2024-05-21	1
1341	30	15	15	13	2024-05-20	NA	4	35	2024-05-20	1	2024-05-21	1
1342	30	15	15	14	2024-05-20	NA	4	35	2024-05-20	1	2024-05-21	1
1343	30	15	15	15	2024-05-20	NA	4	35	2024-05-20	1	2024-05-21	1
1344	30	15	15	16	2024-05-20	NA	4	35	2024-05-20	1	2024-05-21	1
1345	30	15	15	17	2024-05-20	NA	4	35	2024-05-20	1	2024-05-21	1
1346	30	15	15	18	2024-05-20	NA	4	35	2024-05-20	1	2024-05-21	1
1347	30	15	15	19	2024-05-20	NA	4	35	2024-05-20	1	2024-05-22	1
1348	30	15	15	20	2024-05-20	NA	4	35	2024-05-20	1	2024-05-22	1
1349	30	15	15	21	2024-05-20	NA	4	35	2024-05-20	1	2024-05-22	1
1350	30	15	15	22	2024-05-20	NA	4	35	2024-05-20	1	2024-05-22	1
1351	30	15	15	23	2024-05-20	NA	4	35	2024-05-20	1	2024-05-22	1
1352	30	15	15	24	2024-05-20	NA	4	35	2024-05-20	1	2024-05-22	1
1353	30	15	15	25	2024-05-20	NA	4	35	2024-05-20	1	2024-05-22	1
1354	30	15	15	26	2024-05-20	NA	4	35	2024-05-20	1	2024-05-23	1
1355	30	15	15	27	2024-05-20	NA	4	35	2024-05-20	1	2024-05-24	1
1356	30	15	15	28	2024-05-20	NA	4	35	2024-05-20	1	2024-05-24	1
1357	30	15	15	29	2024-05-20	NA	4	35	2024-05-20	1	2024-05-25	1
1358	30	15	15	30	2024-05-20	NA	4	35	2024-05-20	1	2024-05-26	1
1359	30	15	15	31	2024-05-20	NA	4	35	2024-05-20	1	2024-05-27	1
1360	30	15	15	32	2024-05-20	NA	4	35	2024-05-20	1	2024-05-28	1
1361	30	15	15	33	2024-05-20	NA	4	35	2024-05-20	1	2024-05-28	1
1362	30	15	15	34	2024-05-20	NA	4	35	2024-05-20	1	2024-05-29	1
1363	30	15	15	35	2024-05-20	NA	4	35	2024-05-20	1	2024-06-02	1
1364	32	15	15	1	2024-05-31	NA	4	35	2024-05-31	1	2024-06-01	1
1365	32	15	15	2	2024-05-31	NA	4	35	2024-05-31	1	2024-06-01	1
1366	32	15	15	3	2024-05-31	NA	4	35	2024-05-31	1	2024-06-01	1
1367	32	15	15	4	2024-05-31	NA	4	35	2024-05-31	1	2024-06-01	1
1368	32	15	15	5	2024-05-31	NA	4	35	2024-05-31	1	2024-06-01	1
1369	32	15	15	6	2024-05-31	NA	4	35	2024-05-31	1	2024-06-01	1
1370	32	15	15	7	2024-05-31	NA	4	35	2024-05-31	1	2024-06-01	1
1371	32	15	15	8	2024-05-31	NA	4	35	2024-05-31	1	2024-06-01	1
1372	32	15	15	9	2024-05-31	NA	4	35	2024-05-31	1	2024-06-01	1
1373	32	15	15	10	2024-05-31	NA	4	35	2024-05-31	1	2024-06-01	1
1374	32	15	15	11	2024-05-31	NA	4	35	2024-05-31	1	2024-06-01	1
1375	32	15	15	12	2024-05-31	NA	4	35	2024-05-31	1	2024-06-01	1
1376	32	15	15	13	2024-05-31	NA	4	35	2024-05-31	1	2024-06-01	1
1377	32	15	15	14	2024-05-31	NA	4	35	2024-05-31	1	2024-06-01	1
1378	32	15	15	15	2024-05-31	NA	4	35	2024-05-31	1	2024-06-01	1
1379	32	15	15	16	2024-05-31	NA	4	35	2024-05-31	1	2024-06-01	1
1380	32	15	15	17	2024-05-31	NA	4	35	2024-05-31	1	2024-06-01	1
1381	32	15	15	18	2024-05-31	NA	4	35	2024-05-31	1	2024-06-01	1
1382	32	15	15	19	2024-05-31	NA	4	35	2024-05-31	1	2024-06-02	1
1383	32	15	15	20	2024-05-31	NA	4	35	2024-05-31	1	2024-06-02	1
1384	32	15	15	21	2024-05-31	NA	4	35	2024-05-31	1	2024-06-02	1
1385	32	15	15	22	2024-05-31	NA	4	35	2024-05-31	1	2024-06-02	1
1386	32	15	15	23	2024-05-31	NA	4	35	2024-05-31	1	2024-06-03	1
1387	32	15	15	24	2024-05-31	NA	4	35	2024-05-31	1	2024-06-03	1
1388	32	15	15	25	2024-05-31	NA	4	35	2024-05-31	1	2024-06-04	1
1389	32	15	15	26	2024-05-31	NA	4	35	2024-05-31	1	2024-06-04	1
1390	32	15	15	27	2024-05-31	NA	4	35	2024-05-31	1	2024-06-04	1
1391	32	15	15	28	2024-05-31	NA	4	35	2024-05-31	1	2024-06-05	1
1392	32	15	15	29	2024-05-31	NA	4	35	2024-05-31	1	2024-06-05	1
1393	32	15	15	30	2024-05-31	NA	4	35	2024-05-31	1	2024-06-06	1
1394	32	15	15	31	2024-05-31	NA	4	35	2024-05-31	1	2024-06-06	1
1395	32	15	15	32	2024-05-31	NA	4	35	2024-05-31	1	2024-06-09	1
1396	32	15	15	33	2024-05-31	NA	4	35	2024-05-31	1	2024-06-09	1
1397	32	15	15	34	2024-05-31	NA	4	35	2024-05-31	1	2024-06-10	1
1398	32	15	15	35	2024-05-31	NA	4	35	2024-05-31	1	2024-06-10	1

## Sheet: Figs4-9
ID_overall	Temperature	Age	ID_per_group	Trial_start_date	Trial_number	BM1_Date	Age_of_BM	Bloodmeal_number	Oviposition_positive(y/n)	Eggs_day3	Eggs_day4	Larvae_day4	Surv_to_eggs(y/n)	Surv_to_larvae(y/n)	Date_of_death	Censor	Notes
1	32	3	1	2024-02-13	1	2024-02-13	3	1	Y	0	0	0	Y	Y	2024-03-01	1
2	32	3	2	2024-02-13	1	2024-02-13	3	1	Y	0	0	0	Y	Y	2024-03-07	1
3	32	3	3	2024-02-13	1	2024-02-13	3	1	Y	0	0	0	Y	Y	2024-03-02	1
4	32	3	4	2024-02-13	1	2024-02-13	3	1	Y	0	0	0	Y	Y	2024-02-26	1
5	32	3	5	2024-02-13	1	2024-02-13	3	1	Y	0	0	0	Y	Y	2024-02-28	1
6	32	3	6	2024-02-13	1	2024-02-13	3	1	Y	14	14	0	Y	Y	2024-03-02	1
7	32	3	7	2024-02-13	1	2024-02-13	3	1	Y	NA	NA	0	N	NA	2024-02-16	1
8	32	3	8	2024-02-13	1	2024-02-13	3	1	Y	NA	NA	0	N	NA	2024-02-16	1
9	32	3	9	2024-02-13	1	2024-02-13	3	1	N	NA	NA	NA	Y	Y	2024-02-25	1
10	32	3	10	2024-02-13	1	2024-02-13	3	1	N	NA	NA	NA	Y	Y	2024-02-24	1
11	27	3	1	2024-04-16	1	2024-04-16	3	1	Y	0	0	NA	Y	Y	2024-04-28	1
12	27	3	2	2024-04-16	1	2024-04-16	3	1	Y	72	82	0	Y	Y	2024-04-28	1
13	27	3	3	2024-04-16	1	2024-04-16	3	1	Y	0	0	NA	Y	Y	2024-04-26	1
14	27	3	4	2024-04-16	1	2024-04-16	3	1	Y	0	0	NA	Y	Y	2024-05-04	1
15	27	3	5	2024-04-16	1	2024-04-16	3	1	Y	64	64	0	Y	Y	2024-04-24	1
16	27	3	6	2024-04-16	1	2024-04-16	3	1	Y	0	0	NA	Y	Y	2024-05-03	1
17	27	3	7	2024-04-16	1	2024-04-16	3	1	Y	0	0	NA	Y	Y	2024-04-27	1
18	27	3	8	2024-04-16	1	2024-04-16	3	1	Y	61	62	0	Y	Y	2024-05-03	1
19	27	3	9	2024-04-16	1	2024-04-16	3	1	Y	0	0	NA	Y	Y	2024-04-23	1
20	27	3	10	2024-04-16	1	2024-04-16	3	1	Y	0	0	NA	Y	Y	2024-04-25	1
21	27	3	11	2024-04-16	1	2024-04-16	3	1	Y	0	NA	NA	N	NA	2024-04-19	1
22	27	3	12	2024-04-16	1	2024-04-16	3	1	Y	0	0	NA	Y	Y	2024-05-04	1
23	27	3	13	2024-04-16	1	2024-04-16	3	1	Y	0	0	NA	Y	Y	2024-04-22	1
24	27	3	14	2024-04-16	1	2024-04-16	3	1	Y	0	0	NA	Y	Y	2024-04-25	1
25	27	3	15	2024-04-16	1	2024-04-16	3	1	Y	0	0	NA	Y	N	2024-04-20	1
26	27	3	16	2024-04-16	1	2024-04-16	3	1	Y	0	NA	NA	N	NA	2024-04-19	1
27	27	3	17	2024-04-16	1	2024-04-16	3	1	Y	0	0	NA	Y	Y	2024-05-16	1
28	27	3	18	2024-04-16	1	2024-04-16	3	1	Y	0	0	NA	Y	Y	2024-05-09	1
29	27	3	19	2024-04-16	1	2024-04-16	3	1	Y	0	0	NA	Y	N	2024-04-20	1
30	27	3	20	2024-04-16	1	2024-04-16	3	1	Y	0	0	NA	N	NA	2024-04-19	1
31	27	3	21	2024-04-16	1	2024-04-16	3	1	N	NA	NA	NA	Y	Y	2024-05-08	1
32	27	3	22	2024-04-16	1	2024-04-16	3	1	N	NA	NA	NA	Y	Y	2024-04-25	1
33	27	3	23	2024-04-16	1	2024-04-16	3	1	N	NA	NA	NA	Y	Y	2024-04-25	1
34	27	3	24	2024-04-16	1	2024-04-16	3	1	N	NA	NA	NA	Y	Y	2024-05-10	1
35	27	3	25	2024-04-16	1	2024-04-16	3	1	N	NA	NA	NA	Y	Y	2024-04-22	1
36	30	3	1	2024-04-26	1	2024-04-26	3	1	Y	0	NA	NA	N	NA	2024-04-29	1
37	30	3	2	2024-04-26	1	2024-04-26	3	1	Y	0	NA	NA	N	NA	2024-04-29	1
38	30	3	3	2024-04-26	1	2024-04-26	3	1	Y	53	57	0	Y	Y	2024-05-04	1
39	30	3	4	2024-04-26	1	2024-04-26	3	1	Y	0	0	NA	Y	Y	2024-05-05	1
40	30	3	5	2024-04-26	1	2024-04-26	3	1	Y	0	0	NA	Y	Y	2024-05-11	1
41	30	3	6	2024-04-26	1	2024-04-26	3	1	Y	0	72	NA	Y	Y	2024-05-13	1
42	30	3	7	2024-04-26	1	2024-04-26	3	1	Y	62	62	9	Y	Y	2024-05-06	1
43	30	3	8	2024-04-26	1	2024-04-26	3	1	Y	72	77	22	N	NA	2024-04-29	1
44	30	3	9	2024-04-26	1	2024-04-26	3	1	Y	0	0	NA	Y	Y	2024-05-11	1
45	30	3	10	2024-04-26	1	2024-04-26	3	1	Y	0	0	NA	Y	Y	2024-05-13	1
46	30	3	11	2024-04-26	1	2024-04-26	3	1	Y	6	6	0	N	NA	2024-04-29	1	underdeveloped eggs
47	30	3	12	2024-04-26	1	2024-04-26	3	1	Y	1	1	0	Y	Y	2024-05-07	1	underdeveloped eggs
48	30	3	13	2024-04-26	1	2024-04-26	3	1	Y	0	0	NA	Y	Y	2024-05-08	1
49	30	3	14	2024-04-26	1	2024-04-26	3	1	Y	39	55	0	Y	Y	2024-05-07	1
50	30	3	15	2024-04-26	1	2024-04-26	3	1	Y	0	39	NA	Y	Y	2024-05-02	1	underdeveloped eggs
51	30	3	16	2024-04-26	1	2024-04-26	3	1	Y	0	NA	NA	N	NA	2024-04-29	1
52	30	3	17	2024-04-26	1	2024-04-26	3	1	Y	21	44	0	Y	Y	2024-05-01	1	underdeveloped eggs
53	30	3	18	2024-04-26	1	2024-04-26	3	1	Y	0	0	NA	Y	Y	2024-05-15	1
54	30	3	19	2024-04-26	1	2024-04-26	3	1	Y	63	68	25	Y	Y	2024-05-10	1
55	30	3	20	2024-04-26	1	2024-04-26	3	1	Y	0	0	NA	Y	Y	2024-05-04	1
56	30	3	21	2024-04-26	1	2024-04-26	3	1	Y	0	0	NA	Y	Y	2024-05-02	1
57	30	3	22	2024-04-26	1	2024-04-26	3	1	Y	47	51	16	Y	Y	2024-05-13	1
58	30	3	23	2024-04-26	1	2024-04-26	3	1	N	NA	NA	NA	Y	Y	2024-05-15	1
59	30	3	24	2024-04-26	1	2024-04-26	3	1	N	NA	NA	NA	Y	Y	2024-05-12	1
60	30	3	25	2024-04-26	1	2024-04-26	3	1	N	NA	NA	NA	Y	Y	2024-05-17	1
61	30	3	26	2024-04-26	1	2024-04-26	3	1	N	NA	NA	NA	Y	Y	2024-05-06	1
62	30	3	27	2024-04-26	1	2024-04-26	3	1	N	NA	NA	NA	Y	Y	2024-05-12	1
63	32	3	1	2024-04-26	2	2024-04-26	3	1	Y	0	0	NA	Y	Y	2024-05-06	1
64	32	3	2	2024-04-26	2	2024-04-26	3	1	Y	34	34	4	Y	Y	2024-05-05	1
65	32	3	3	2024-04-26	2	2024-04-26	3	1	Y	0	0	NA	Y	Y	2024-05-05	1
66	32	3	4	2024-04-26	2	2024-04-26	3	1	Y	0	NA	NA	N	NA	2024-04-29	1
67	32	3	5	2024-04-26	2	2024-04-26	3	1	Y	41	42	0	Y	Y	2024-05-05	1
68	32	3	6	2024-04-26	2	2024-04-26	3	1	Y	0	NA	NA	N	NA	2024-04-29	1
69	32	3	7	2024-04-26	2	2024-04-26	3	1	Y	48	51	1	Y	Y	2024-05-05	1
70	32	3	8	2024-04-26	2	2024-04-26	3	1	Y	55	60	0	Y	Y	2024-05-03	1
71	32	3	9	2024-04-26	2	2024-04-26	3	1	Y	0	0	NA	Y	Y	2024-05-08	1
72	32	3	10	2024-04-26	2	2024-04-26	3	1	Y	0	0	NA	Y	Y	2024-05-07	1
73	32	3	11	2024-04-26	2	2024-04-26	3	1	Y	0	0	NA	Y	Y	2024-05-09	1
74	32	3	12	2024-04-26	2	2024-04-26	3	1	Y	0	1	NA	Y	Y	2024-05-06	1
75	32	3	13	2024-04-26	2	2024-04-26	3	1	Y	0	0	NA	Y	N	2024-04-30	1
76	32	3	14	2024-04-26	2	2024-04-26	3	1	Y	0	NA	NA	N	NA	2024-04-29	1
77	32	3	15	2024-04-26	2	2024-04-26	3	1	Y	46	46	0	Y	Y	2024-05-01	1
78	32	3	16	2024-04-26	2	2024-04-26	3	1	Y	0	0	NA	Y	Y	2024-05-04	1
79	32	3	17	2024-04-26	2	2024-04-26	3	1	Y	0	0	NA	Y	N	2024-04-30	1
80	32	3	18	2024-04-26	2	2024-04-26	3	1	Y	33	33	0	Y	Y	2024-05-05	1
81	32	3	19	2024-04-26	2	2024-04-26	3	1	Y	0	0	NA	Y	Y	2024-05-04	1
82	32	3	20	2024-04-26	2	2024-04-26	3	1	N	NA	NA	NA	Y	Y	2024-05-03	1
83	32	3	21	2024-04-26	2	2024-04-26	3	1	N	NA	NA	NA	Y	Y	2024-05-03	1
84	32	3	22	2024-04-26	2	2024-04-26	3	1	N	NA	NA	NA	Y	Y	2024-05-03	1
85	32	3	23	2024-04-26	2	2024-04-26	3	1	N	NA	NA	NA	Y	Y	2024-05-03	1
86	32	3	1	2024-04-29	3	2024-04-29	3	1	Y	44	51	0	Y	Y	2024-05-07	1
87	32	3	2	2024-04-29	3	2024-04-29	3	1	Y	0	0	NA	Y	Y	2024-05-05	1
88	32	3	3	2024-04-29	3	2024-04-29	3	1	Y	21	28	0	Y	Y	2024-05-04	1
89	32	3	4	2024-04-29	3	2024-04-29	3	1	Y	5	5	0	Y	Y	2024-05-09	1
90	32	3	5	2024-04-29	3	2024-04-29	3	1	Y	43	43	0	Y	Y	2024-05-04	1
91	32	3	6	2024-04-29	3	2024-04-29	3	1	Y	19	25	0	Y	Y	2024-05-12	1
92	32	3	7	2024-04-29	3	2024-04-29	3	1	Y	13	13	0	Y	N	2024-05-03	1
93	32	3	8	2024-04-29	3	2024-04-29	3	1	Y	0	0	NA	Y	Y	2024-05-05	1
94	32	3	9	2024-04-29	3	2024-04-29	3	1	Y	32	28	0	Y	N	2024-05-03	1
95	32	3	10	2024-04-29	3	2024-04-29	3	1	Y	0	0	NA	Y	N	2024-05-03	1
96	32	3	11	2024-04-29	3	2024-04-29	3	1	Y	0	0	NA	Y	Y	2024-05-08	1
97	32	3	12	2024-04-29	3	2024-04-29	3	1	Y	0	0	NA	Y	Y	2024-05-07	1
98	32	3	13	2024-04-29	3	2024-04-29	3	1	Y	0	0	NA	Y	Y	2024-05-11	1
99	32	3	14	2024-04-29	3	2024-04-29	3	1	Y	0	0	NA	Y	Y	2024-05-11	1
100	32	3	15	2024-04-29	3	2024-04-29	3	1	Y	0	0	NA	Y	Y	2024-05-06	1
101	32	3	16	2024-04-29	3	2024-04-29	3	1	Y	25	29	0	Y	Y	2024-05-05	1
102	32	3	17	2024-04-29	3	2024-04-29	3	1	Y	0	0	NA	Y	Y	2024-05-08	1
103	32	3	18	2024-04-29	3	2024-04-29	3	1	Y	0	0	NA	Y	Y	2024-05-08	1
104	32	3	19	2024-04-29	3	2024-04-29	3	1	N	NA	NA	NA	Y	Y	2024-05-04	1
105	32	3	20	2024-04-29	3	2024-04-29	3	1	N	NA	NA	NA	Y	Y	2024-05-04	1
106	32	3	21	2024-04-29	3	2024-04-29	3	1	N	NA	NA	NA	Y	N	2024-05-03	1
107	32	3	22	2024-04-29	3	2024-04-29	3	1	N	NA	NA	NA	Y	Y	2024-05-08	1
108	30	3	1	2024-04-30	2	2024-04-30	3	1	Y	68	75	63	Y	N	2024-05-04	1
109	30	3	2	2024-04-30	2	2024-04-30	3	1	Y	0	0	NA	Y	N	2024-05-04	1
110	30	3	3	2024-04-30	2	2024-04-30	3	1	Y	58	58	37	Y	Y	2024-05-15	1
111	30	3	4	2024-04-30	2	2024-04-30	3	1	Y	0	0	NA	Y	Y	2024-05-19	1
112	30	3	5	2024-04-30	2	2024-04-30	3	1	Y	0	0	NA	Y	Y	2024-05-16	1
113	30	3	6	2024-04-30	2	2024-04-30	3	1	Y	75	80	73	Y	Y	2024-05-22	1
114	30	3	7	2024-04-30	2	2024-04-30	3	1	Y	0	NA	NA	N	NA	2024-05-03	1
115	30	3	8	2024-04-30	2	2024-04-30	3	1	Y	0	0	NA	Y	Y	2024-05-09	1
116	30	3	9	2024-04-30	2	2024-04-30	3	1	Y	0	0	NA	Y	Y	2024-05-12	1
117	30	3	10	2024-04-30	2	2024-04-30	3	1	Y	76	76	8	Y	N	2024-05-04	1
118	30	3	11	2024-04-30	2	2024-04-30	3	1	Y	1	1	0	Y	Y	2024-05-17	1	underdeveloped eggs
119	30	3	12	2024-04-30	2	2024-04-30	3	1	Y	42	42	27	Y	N	2024-05-04	1
120	30	3	13	2024-04-30	2	2024-04-30	3	1	Y	14	14	0	Y	Y	2024-05-16	1
121	30	3	14	2024-04-30	2	2024-04-30	3	1	Y	87	87	74	Y	Y	2024-05-09	1
122	30	3	15	2024-04-30	2	2024-04-30	3	1	Y	86	86	57	Y	Y	2024-05-13	1
123	30	3	16	2024-04-30	2	2024-04-30	3	1	Y	0	0	NA	Y	Y	2024-05-20	1
124	30	3	17	2024-04-30	2	2024-04-30	3	1	Y	0	0	NA	Y	N	2024-05-04	1
125	30	3	18	2024-04-30	2	2024-04-30	3	1	Y	0	0	NA	Y	Y	2024-05-10	1
126	30	3	19	2024-04-30	2	2024-04-30	3	1	Y	0	0	NA	Y	N	2024-05-04	1
127	30	3	20	2024-04-30	2	2024-04-30	3	1	Y	60	62	6	Y	Y	2024-05-17	1
128	30	3	21	2024-04-30	2	2024-04-30	3	1	N	NA	NA	NA	Y	Y	2024-05-13	1
129	30	3	22	2024-04-30	2	2024-04-30	3	1	N	NA	NA	NA	Y	Y	2024-05-07	1
130	30	3	23	2024-04-30	2	2024-04-30	3	1	N	NA	NA	NA	Y	Y	2024-05-07	1
131	30	3	24	2024-04-30	2	2024-04-30	3	1	N	NA	NA	NA	Y	Y	2024-05-05	1
132	30	3	25	2024-04-30	2	2024-04-30	3	1	N	NA	NA	NA	Y	Y	2024-05-12	1
133	27	3	1	2024-05-21	2	2024-05-21	3	1	Y	0	0	NA	Y	Y	2024-06-07	1
134	27	3	2	2024-05-21	2	2024-05-21	3	1	Y	0	0	NA	Y	Y	2024-06-01	1
135	27	3	3	2024-05-21	2	2024-05-21	3	1	Y	0	0	NA	Y	Y	2024-06-05	1
136	27	3	4	2024-05-21	2	2024-05-21	3	1	Y	0	0	NA	Y	Y	2024-06-07	1
137	27	3	5	2024-05-21	2	2024-05-21	3	1	Y	0	0	NA	Y	Y	2024-06-04	1
138	27	3	6	2024-05-21	2	2024-05-21	3	1	Y	2	2	0	Y	Y	2024-06-08	1	underdeveloped eggs
139	27	3	7	2024-05-21	2	2024-05-21	3	1	Y	0	0	NA	Y	N	2024-05-25	1
140	27	3	8	2024-05-21	2	2024-05-21	3	1	Y	0	0	NA	Y	Y	2024-05-26	1
141	27	3	9	2024-05-21	2	2024-05-21	3	1	Y	0	0	NA	Y	N	2024-05-25	1
142	27	3	10	2024-05-21	2	2024-05-21	3	1	Y	0	0	NA	Y	Y	2024-06-04	1
143	27	3	11	2024-05-21	2	2024-05-21	3	1	Y	0	0	NA	Y	Y	2024-06-05	1
144	27	3	12	2024-05-21	2	2024-05-21	3	1	Y	0	0	NA	Y	N	2024-05-25	1
145	27	3	13	2024-05-21	2	2024-05-21	3	1	Y	1	1	0	Y	N	2024-05-25	1	underdeveloped eggs
146	27	3	14	2024-05-21	2	2024-05-21	3	1	Y	47	47	0	Y	Y	2024-06-02	1
147	27	3	15	2024-05-21	2	2024-05-21	3	1	Y	0	0	NA	Y	Y	2024-05-25	1
148	27	3	16	2024-05-21	2	2024-05-21	3	1	Y	0	0	NA	Y	N	2024-05-25	1
149	27	3	17	2024-05-21	2	2024-05-21	3	1	Y	0	0	NA	Y	Y	2024-05-26	1
150	27	3	18	2024-05-21	2	2024-05-21	3	1	Y	3	3	0	N	NA	2024-05-24	1
151	27	3	19	2024-05-21	2	2024-05-21	3	1	Y	0	0	NA	Y	Y	2024-06-07	1
152	27	3	20	2024-05-21	2	2024-05-21	3	1	Y	0	0	NA	N	NA	2024-05-24	1
153	27	3	21	2024-05-21	2	2024-05-21	3	1	N	NA	NA	NA	Y	Y	2024-05-27	1
154	27	3	22	2024-05-21	2	2024-05-21	3	1	N	NA	NA	NA	Y	Y	2024-06-04	1
155	27	3	23	2024-05-21	2	2024-05-21	3	1	N	NA	NA	NA	Y	N	2024-05-25	1
156	27	3	24	2024-05-21	2	2024-05-21	3	1	N	NA	NA	NA	Y	Y	2024-06-06	1
157	27	3	25	2024-05-21	2	2024-05-21	3	1	N	NA	NA	NA	Y	Y	2024-06-18	1
158	30	3	1	2024-05-21	3	2024-05-21	3	1	Y	0	0	NA	Y	Y	2024-06-03	1
159	30	3	2	2024-05-21	3	2024-05-21	3	1	Y	0	0	NA	Y	Y	2024-05-28	1
160	30	3	3	2024-05-21	3	2024-05-21	3	1	Y	35	35	0	Y	Y	2024-05-28	1
161	30	3	4	2024-05-21	3	2024-05-21	3	1	Y	0	0	NA	Y	Y	2024-06-03	1
162	30	3	5	2024-05-21	3	2024-05-21	3	1	Y	0	0	NA	Y	Y	2024-06-04	1
163	30	3	6	2024-05-21	3	2024-05-21	3	1	Y	0	0	NA	Y	N	2024-05-25	1
164	30	3	7	2024-05-21	3	2024-05-21	3	1	Y	0	0	NA	Y	Y	2024-06-05	1
165	30	3	8	2024-05-21	3	2024-05-21	3	1	Y	0	0	NA	Y	Y	2024-06-09	1
166	30	3	9	2024-05-21	3	2024-05-21	3	1	Y	0	0	NA	Y	Y	2024-06-01	1
167	30	3	10	2024-05-21	3	2024-05-21	3	1	Y	0	0	NA	Y	Y	2024-05-29	1
168	30	3	11	2024-05-21	3	2024-05-21	3	1	Y	49	45	32	Y	Y	2024-06-03	1
169	30	3	12	2024-05-21	3	2024-05-21	3	1	Y	70	68	4	Y	Y	2024-06-02	1
170	30	3	13	2024-05-21	3	2024-05-21	3	1	Y	0	0	NA	N	NA	2024-05-24	1
171	30	3	14	2024-05-21	3	2024-05-21	3	1	Y	0	0	NA	Y	Y	2024-05-28	1
172	30	3	15	2024-05-21	3	2024-05-21	3	1	Y	0	0	NA	N	NA	2024-05-24	1
173	30	3	16	2024-05-21	3	2024-05-21	3	1	Y	85	94	85	Y	Y	2024-06-06	1
174	30	3	17	2024-05-21	3	2024-05-21	3	1	Y	0	0	NA	Y	N	2024-05-25	1
175	30	3	18	2024-05-21	3	2024-05-21	3	1	Y	0	0	NA	Y	Y	2024-06-08	1
176	30	3	19	2024-05-21	3	2024-05-21	3	1	Y	0	1	NA	Y	N	2024-05-25	1
177	30	3	20	2024-05-21	3	2024-05-21	3	1	Y	0	0	NA	Y	N	2024-05-25	1
178	30	3	21	2024-05-21	3	2024-05-21	3	1	N	NA	NA	NA	Y	Y	2024-06-08	1
179	30	3	22	2024-05-21	3	2024-05-21	3	1	N	NA	NA	NA	Y	Y	2024-06-03	1
180	30	3	23	2024-05-21	3	2024-05-21	3	1	N	NA	NA	NA	Y	Y	2024-06-05	1
181	30	3	24	2024-05-21	3	2024-05-21	3	1	N	NA	NA	NA	Y	Y	2024-05-27	1
182	30	3	25	2024-05-21	3	2024-05-21	3	1	N	NA	NA	NA	Y	Y	2024-05-28	1
183	27	3	1	2024-06-03	5	2024-06-03	3	1	Y	64	73	0	Y	Y	2024-06-26	1
184	27	3	2	2024-06-03	5	2024-06-03	3	1	Y	0	0	NA	Y	Y	2024-06-10	1
185	27	3	3	2024-06-03	5	2024-06-03	3	1	Y	56	56	0	Y	Y	2024-06-23	1
186	27	3	4	2024-06-03	5	2024-06-03	3	1	Y	92	90	10	Y	Y	2024-06-26	1
187	27	3	5	2024-06-03	5	2024-06-03	3	1	Y	49	42	2	Y	N	2024-06-07	1
188	27	3	6	2024-06-03	5	2024-06-03	3	1	Y	52	67	5	Y	Y	2024-06-16	1
189	27	3	7	2024-06-03	5	2024-06-03	3	1	Y	67	68	0	Y	Y	2024-06-27	1
190	27	3	8	2024-06-03	5	2024-06-03	3	1	Y	58	60	0	Y	Y	2024-06-12	1
191	27	3	9	2024-06-03	5	2024-06-03	3	1	Y	46	50	0	Y	Y	2024-06-09	1
192	27	3	10	2024-06-03	5	2024-06-03	3	1	Y	0	77	NA	Y	Y	2024-06-25	1
193	27	3	11	2024-06-03	5	2024-06-03	3	1	Y	55	53	0	Y	Y	2024-07-02	1
194	27	3	12	2024-06-03	5	2024-06-03	3	1	Y	109	108	0	Y	Y	2024-06-25	1
195	27	3	13	2024-06-03	5	2024-06-03	3	1	Y	0	0	NA	Y	Y	2024-07-03	1
196	27	3	14	2024-06-03	5	2024-06-03	3	1	Y	0	0	NA	Y	Y	2024-07-01	1
197	27	3	15	2024-06-03	5	2024-06-03	3	1	Y	60	66	0	Y	N	2024-06-07	1
198	27	3	16	2024-06-03	5	2024-06-03	3	1	Y	49	48	0	Y	Y	2024-06-16	1
199	27	3	17	2024-06-03	5	2024-06-03	3	1	Y	77	77	0	Y	Y	2024-06-07	1
200	27	3	18	2024-06-03	5	2024-06-03	3	1	Y	0	0	NA	Y	Y	2024-06-20	1
201	27	3	19	2024-06-03	5	2024-06-03	3	1	Y	0	0	NA	Y	Y	2024-07-03	1
202	27	3	20	2024-06-03	5	2024-06-03	3	1	Y	0	0	NA	Y	Y	2024-06-19	1
203	27	3	21	2024-06-03	5	2024-06-03	3	1	Y	0	0	NA	Y	Y	2024-06-25	1
204	27	3	22	2024-06-03	5	2024-06-03	3	1	Y	0	0	NA	Y	N	2024-06-07	1
205	27	3	23	2024-06-03	5	2024-06-03	3	1	Y	0	0	NA	Y	Y	2024-06-17	1
206	27	3	24	2024-06-03	5	2024-06-03	3	1	N	NA	NA	NA	Y	Y	2024-06-18	1
207	27	3	25	2024-06-03	5	2024-06-03	3	1	N	NA	NA	NA	Y	Y	2024-06-14	1
208	27	3	26	2024-06-03	5	2024-06-03	3	1	N	NA	NA	NA	Y	Y	2024-06-12	1
209	27	3	27	2024-06-03	5	2024-06-03	3	1	N	NA	NA	NA	Y	N	2024-06-07	1
210	27	3	28	2024-06-03	5	2024-06-03	3	1	N	NA	NA	NA	Y	Y	2024-06-20	1
211	30	3	1	2024-06-07	4	2024-06-07	3	1	Y	0	NA	NA	N	NA	2024-06-10	1
212	30	3	2	2024-06-07	4	2024-06-07	3	1	Y	0	NA	NA	N	NA	2024-06-10	1
213	30	3	3	2024-06-07	4	2024-06-07	3	1	Y	0	NA	NA	N	NA	2024-06-10	1
214	30	3	4	2024-06-07	4	2024-06-07	3	1	Y	0	NA	NA	N	NA	2024-06-10	1
215	30	3	5	2024-06-07	4	2024-06-07	3	1	Y	0	0	NA	Y	N	2024-06-11	1
216	30	3	6	2024-06-07	4	2024-06-07	3	1	Y	0	0	NA	Y	N	2024-06-11	1
217	30	3	7	2024-06-07	4	2024-06-07	3	1	Y	0	0	NA	Y	N	2024-06-11	1
218	30	3	8	2024-06-07	4	2024-06-07	3	1	Y	0	NA	NA	N	NA	2024-06-10	1
219	30	3	9	2024-06-07	4	2024-06-07	3	1	Y	1	1	NA	N	NA	2024-06-10	1
220	30	3	10	2024-06-07	4	2024-06-07	3	1	Y	0	NA	NA	N	NA	2024-06-10	1
221	30	3	11	2024-06-07	4	2024-06-07	3	1	Y	0	0	NA	Y	N	2024-06-11	1
222	30	3	12	2024-06-07	4	2024-06-07	3	1	Y	0	NA	NA	N	NA	2024-06-10	1
223	30	3	13	2024-06-07	4	2024-06-07	3	1	Y	0	0	NA	Y	N	2024-06-11	1
224	30	3	14	2024-06-07	4	2024-06-07	3	1	Y	1	1	NA	Y	N	2024-06-11	1
225	30	3	15	2024-06-07	4	2024-06-07	3	1	Y	0	0	NA	Y	N	2024-06-11	1
226	30	3	16	2024-06-07	4	2024-06-07	3	1	Y	0	0	NA	Y	N	2024-06-19	1
227	30	3	17	2024-06-07	4	2024-06-07	3	1	N	NA	NA	NA	Y	Y	2024-06-19	1
228	30	3	18	2024-06-07	4	2024-06-07	3	1	N	NA	NA	NA	Y	Y	2024-06-19	1
229	30	3	19	2024-06-07	4	2024-06-07	3	1	N	NA	NA	NA	Y	Y	2024-06-19	1
230	30	3	1	2024-06-11	5	2024-06-11	3	1	Y	5	5	0	Y	N	2024-06-15	1
231	30	3	2	2024-06-11	5	2024-06-11	3	1	Y	0	NA	NA	N	NA	2024-06-14	1
232	30	3	3	2024-06-11	5	2024-06-11	3	1	Y	0	A	NA	N	NA	2024-06-14	1
233	30	3	4	2024-06-11	5	2024-06-11	3	1	Y	68	68	56	N	NA	2024-06-14	1
234	30	3	5	2024-06-11	5	2024-06-11	3	1	Y	0	NA	NA	N	NA	2024-06-14	1
235	30	3	6	2024-06-11	5	2024-06-11	3	1	Y	68	68	NA	Y	Y	2024-06-22	1
236	30	3	7	2024-06-11	5	2024-06-11	3	1	Y	0	0	NA	Y	Y	2024-06-20	1
237	30	3	8	2024-06-11	5	2024-06-11	3	1	Y	0	NA	NA	N	NA	2024-06-14	1
238	30	3	9	2024-06-11	5	2024-06-11	3	1	Y	0	NA	NA	N	NA	2024-06-14	1
239	30	3	10	2024-06-11	5	2024-06-11	3	1	Y	0	0	NA	Y	Y	2024-06-17	1
240	30	3	11	2024-06-11	5	2024-06-11	3	1	Y	0	NA	NA	N	NA	2024-06-14	1
241	30	3	12	2024-06-11	5	2024-06-11	3	1	Y	0	NA	NA	N	NA	2024-06-14	1
242	30	3	13	2024-06-11	5	2024-06-11	3	1	Y	0	0	NA	Y	Y	2024-06-16	1
243	30	3	14	2024-06-11	5	2024-06-11	3	1	Y	0	NA	NA	N	NA	2024-06-14	1
244	30	3	15	2024-06-11	5	2024-06-11	3	1	Y	0	NA	NA	N	NA	2024-06-14	1
245	30	3	16	2024-06-11	5	2024-06-11	3	1	Y	0	NA	NA	N	NA	2024-06-14	1
246	30	3	17	2024-06-11	5	2024-06-11	3	1	Y	0	NA	NA	N	NA	2024-06-14	1
247	30	3	18	2024-06-11	5	2024-06-11	3	1	Y	58	58	0	Y	Y	2024-06-19	1
248	30	3	19	2024-06-11	5	2024-06-11	3	1	Y	0	NA	NA	N	NA	2024-06-14	1
249	30	3	20	2024-06-11	5	2024-06-11	3	1	Y	0	NA	NA	N	NA	2024-06-14	1
250	30	3	21	2024-06-11	5	2024-06-11	3	1	Y	0	0	NA	Y	Y	2024-06-16	1
251	30	3	22	2024-06-11	5	2024-06-11	3	1	Y	0	NA	NA	N	NA	2024-06-14	1
252	30	3	23	2024-06-11	5	2024-06-11	3	1	Y	0	0	NA	Y	Y	2024-06-21	1
253	30	3	24	2024-06-11	5	2024-06-11	3	1	Y	0	NA	NA	N	NA	2024-06-14	1
254	30	3	25	2024-06-11	5	2024-06-11	3	1	Y	26	36	0	Y	Y	2024-06-27	1
255	30	3	26	2024-06-11	5	2024-06-11	3	1	N	NA	NA	NA	Y	Y	2024-06-20	1
256	30	3	27	2024-06-11	5	2024-06-11	3	1	N	NA	NA	NA	Y	Y	2024-06-18	1
257	30	3	28	2024-06-11	5	2024-06-11	3	1	N	NA	NA	NA	Y	Y	2024-06-24	1
258	30	3	29	2024-06-11	5	2024-06-11	3	1	N	NA	NA	NA	Y	Y	2024-06-19	1
259	30	3	30	2024-06-11	5	2024-06-11	3	1	N	NA	NA	NA	Y	Y	2024-06-24	1
260	27	5	1	2024-02-19	1	2024-02-19	5	1	Y	29	29	0	Y	N	2024-02-22	1
261	27	5	2	2024-02-19	1	2024-02-19	5	1	Y	60	53	34	Y	Y	2024-03-16	1
262	27	5	3	2024-02-19	1	2024-02-19	5	1	Y	34	32	0	Y	N	2024-02-22	0
263	27	5	4	2024-02-19	1	2024-02-19	5	1	Y	0	0	0	Y	N	2024-02-23	1
264	27	5	5	2024-02-19	1	2024-02-19	5	1	Y	47	35	0	Y	Y	2024-03-14	1
265	27	5	6	2024-02-19	1	2024-02-19	5	1	Y	0	0	0	Y	Y	2024-02-25	1
266	27	5	7	2024-02-19	1	2024-02-19	5	1	Y	58	43	18	Y	Y	2024-03-05	1
267	27	5	8	2024-02-19	1	2024-02-19	5	1	Y	NA	NA	NA	N	N	2024-02-21	1
268	27	5	9	2024-02-19	1	2024-02-19	5	1	Y	NA	NA	NA	N	N	2024-02-21	1
269	27	5	10	2024-02-19	1	2024-02-19	5	1	Y	0	33	0	Y	Y	2024-03-04	1
270	27	5	11	2024-02-19	1	2024-02-19	5	1	Y	72	72	0	Y	Y	2024-03-16	1
271	27	5	12	2024-02-19	1	2024-02-19	5	1	Y	55	46	33	Y	Y	2024-02-28	1
272	27	5	13	2024-02-19	1	2024-02-19	5	1	Y	74	58	54	Y	Y	2024-03-09	1
273	27	5	14	2024-02-19	1	2024-02-19	5	1	Y	46	41	38	Y	Y	2024-03-07	1
274	27	5	15	2024-02-19	1	2024-02-19	5	1	Y	71	67	13	Y	Y	2024-02-25	1
275	27	5	16	2024-02-19	1	2024-02-19	5	1	Y	83	86	55	Y	Y	2024-02-26	1
276	27	5	17	2024-02-19	1	2024-02-19	5	1	Y	47	43	29	Y	Y	2024-03-09	1
277	27	5	18	2024-02-19	1	2024-02-19	5	1	Y	0	4	NA	Y	Y	2024-03-02	1
278	27	5	19	2024-02-19	1	2024-02-19	5	1	Y	0	0	NA	Y	N	2024-02-23	1
279	27	5	20	2024-02-19	1	2024-02-19	5	1	Y	62	49	53	Y	Y	2024-03-09	1
280	27	5	21	2024-02-19	1	2024-02-19	5	1	N	NA	NA	NA	Y	Y	2024-03-04	1
281	27	5	22	2024-02-19	1	2024-02-19	5	1	N	NA	NA	NA	Y	Y	2024-03-06	1
282	27	5	23	2024-02-19	1	2024-02-19	5	1	N	NA	NA	NA	Y	Y	2024-03-18	1
283	27	5	24	2024-02-19	1	2024-02-19	5	1	N	NA	NA	NA	Y	Y	2024-03-09	1
284	27	5	25	2024-02-19	1	2024-02-19	5	1	N	NA	NA	NA	Y	Y	2024-03-08	1
285	32	5	1	2024-02-20	1	2024-02-20	5	1	Y	0	0	0	Y	Y	2024-03-02	1
286	32	5	2	2024-02-20	1	2024-02-20	5	1	Y	0	0	0	Y	Y	2024-02-28	1
287	32	5	3	2024-02-20	1	2024-02-20	5	1	Y	0	4	0	Y	Y	2024-02-27	1
288	32	5	4	2024-02-20	1	2024-02-20	5	1	Y	0	0	0	Y	Y	2024-02-29	1
289	32	5	5	2024-02-20	1	2024-02-20	5	1	N	NA	NA	NA	Y	Y	2024-02-26	1
290	27	5	1	2024-02-26	2	2024-02-26	5	1	Y	0	0	0	Y	N	2024-03-01	1
291	27	5	2	2024-02-26	2	2024-02-26	5	1	Y	43	NA	0	N	NA	2024-02-29	1
292	27	5	3	2024-02-26	2	2024-02-26	5	1	Y	0	0	0	Y	N	2024-03-01	1
293	27	5	4	2024-02-26	2	2024-02-26	5	1	Y	46	42	13	Y	Y	2024-03-21	1
294	27	5	5	2024-02-26	2	2024-02-26	5	1	Y	50	50	0	Y	N	2024-03-01	1
295	27	5	6	2024-02-26	2	2024-02-26	5	1	Y	35	38	4	Y	Y	2024-03-20	1
296	27	5	7	2024-02-26	2	2024-02-26	5	1	Y	39	50	0	Y	Y	2024-03-12	1
297	27	5	8	2024-02-26	2	2024-02-26	5	1	Y	57	57	0	Y	N	2024-03-01	1
298	27	5	9	2024-02-26	2	2024-02-26	5	1	Y	49	46	8	Y	Y	2024-03-21	1
299	27	5	10	2024-02-26	2	2024-02-26	5	1	Y	49	49	38	Y	Y	2024-03-18	1
300	27	5	11	2024-02-26	2	2024-02-26	5	1	Y	0	0	0	Y	Y	2024-03-02	1
301	27	5	12	2024-02-26	2	2024-02-26	5	1	Y	0	0	0	Y	N	2024-03-01	1
302	27	5	13	2024-02-26	2	2024-02-26	5	1	Y	41	41	30	Y	Y	2024-03-17	1
303	27	5	14	2024-02-26	2	2024-02-26	5	1	Y	47	47	0	Y	Y	2024-03-05	1
304	27	5	15	2024-02-26	2	2024-02-26	5	1	Y	62	NA	22	N	NA	2024-02-29	1
305	27	5	16	2024-02-26	2	2024-02-26	5	1	Y	48	50	16	Y	Y	2024-03-16	1
306	27	5	17	2024-02-26	2	2024-02-26	5	1	Y	0	15	0	Y	Y	2024-03-19	1
307	27	5	18	2024-02-26	2	2024-02-26	5	1	Y	81	81	53	Y	Y	2024-03-17	1
308	27	5	19	2024-02-26	2	2024-02-26	5	1	Y	76	70	48	Y	Y	2024-03-14	1
309	27	5	20	2024-02-26	2	2024-02-26	5	1	N	NA	NA	NA	Y	Y	2024-03-21	1
310	27	5	21	2024-02-26	2	2024-02-26	5	1	N	NA	NA	NA	Y	Y	2024-03-16	1
311	27	5	22	2024-02-26	2	2024-02-26	5	1	N	NA	NA	NA	Y	Y	2024-03-18	1
312	27	5	23	2024-02-26	2	2024-02-26	5	1	N	NA	NA	NA	Y	Y	2024-03-21	1
313	27	5	24	2024-02-26	2	2024-02-26	5	1	N	NA	NA	NA	Y	Y	2024-03-17	1
314	27	5	25	2024-02-26	2	2024-02-26	5	1	N	NA	NA	NA	N	NA	2024-02-28	1
315	30	5	1	2024-03-12	1	2024-03-12	5	1	Y	3	42	0	Y	Y	2024-03-18	1
316	30	5	2	2024-03-12	1	2024-03-12	5	1	Y	NA	NA	NA	N	NA	2024-03-15	1
317	30	5	3	2024-03-12	1	2024-03-12	5	1	Y	31	35	0	Y	Y	2024-03-28	1
318	30	5	4	2024-03-12	1	2024-03-12	5	1	Y	0	0	NA	Y	Y	2024-03-29	1
319	30	5	5	2024-03-12	1	2024-03-12	5	1	Y	36	36	12	Y	Y	2024-03-31	1
320	30	5	6	2024-03-12	1	2024-03-12	5	1	Y	5	8	2	Y	Y	2024-03-20	1
321	30	5	7	2024-03-12	1	2024-03-12	5	1	Y	53	55	0	Y	Y	2024-03-23	1
322	30	5	8	2024-03-12	1	2024-03-12	5	1	Y	0	0	NA	Y	Y	2024-04-03	1
323	30	5	9	2024-03-12	1	2024-03-12	5	1	Y	0	0	NA	Y	Y	2024-03-21	1
324	30	5	10	2024-03-12	1	2024-03-12	5	1	Y	51	57	19	Y	Y	2024-03-20	1
325	30	5	11	2024-03-12	1	2024-03-12	5	1	Y	69	71	60	Y	Y	2024-04-02	1
326	30	5	12	2024-03-12	1	2024-03-12	5	1	Y	40	42	0	Y	Y	2024-03-22	1
327	30	5	13	2024-03-12	1	2024-03-12	5	1	Y	55	56	50	Y	Y	2024-03-24	1
328	30	5	14	2024-03-12	1	2024-03-12	5	1	Y	13	15	4	Y	Y	2024-03-25	1
329	30	5	15	2024-03-12	1	2024-03-12	5	1	Y	28	30	14	Y	Y	2024-03-20	1
330	30	5	16	2024-03-12	1	2024-03-12	5	1	Y	56	52	38	Y	Y	2024-04-01	1
331	30	5	17	2024-03-12	1	2024-03-12	5	1	Y	66	66	49	Y	Y	2024-04-04	1
332	30	5	18	2024-03-12	1	2024-03-12	5	1	Y	43	43	4	Y	Y	2024-03-25	1
333	30	5	19	2024-03-12	1	2024-03-12	5	1	Y	44	53	0	Y	Y	2024-03-18	1
334	30	5	20	2024-03-12	1	2024-03-12	5	1	Y	0	0	NA	Y	Y	2024-03-26	1
335	30	5	21	2024-03-12	1	2024-03-12	5	1	N	NA	NA	NA	Y	Y	2024-03-18	1
336	30	5	22	2024-03-12	1	2024-03-12	5	1	N	NA	NA	NA	Y	Y	2024-03-21	1
337	30	5	23	2024-03-12	1	2024-03-12	5	1	N	NA	NA	NA	Y	Y	2024-03-25	1
338	30	5	24	2024-03-12	1	2024-03-12	5	1	N	NA	NA	NA	Y	Y	2024-03-21	1
339	30	5	25	2024-03-12	1	2024-03-12	5	1	N	NA	NA	NA	Y	Y	2024-04-03	1
340	32	5	1	2024-03-12	2	2024-03-12	5	1	Y	12	27	0	Y	Y	2024-03-24	1
341	32	5	2	2024-03-12	2	2024-03-12	5	1	Y	NA	NA	NA	N	NA	2024-03-15	1
342	32	5	3	2024-03-12	2	2024-03-12	5	1	Y	0	0	NA	Y	Y	2024-03-17	1
343	32	5	4	2024-03-12	2	2024-03-12	5	1	Y	0	0	NA	Y	Y	2024-03-21	1
344	32	5	5	2024-03-12	2	2024-03-12	5	1	Y	0	0	NA	Y	Y	2024-03-18	1
345	32	5	6	2024-03-12	2	2024-03-12	5	1	Y	0	0	NA	Y	Y	2024-03-21	1
346	32	5	7	2024-03-12	2	2024-03-12	5	1	Y	0	0	NA	Y	Y	2024-03-20	1
347	32	5	8	2024-03-12	2	2024-03-12	5	1	Y	0	0	NA	Y	Y	2024-03-23	1
348	32	5	9	2024-03-12	2	2024-03-12	5	1	Y	0	0	NA	Y	Y	2024-03-25	1
349	32	5	10	2024-03-12	2	2024-03-12	5	1	Y	1	1	0	Y	Y	2024-03-19	1
350	32	5	11	2024-03-12	2	2024-03-12	5	1	Y	0	0	NA	Y	Y	2024-03-20	1
351	32	5	12	2024-03-12	2	2024-03-12	5	1	Y	0	0	NA	Y	Y	2024-03-19	0
352	32	5	13	2024-03-12	2	2024-03-12	5	1	Y	0	0	NA	Y	Y	2024-03-25	1
353	32	5	14	2024-03-12	2	2024-03-12	5	1	Y	0	0	NA	Y	Y	2024-03-22	1
354	32	5	15	2024-03-12	2	2024-03-12	5	1	N	NA	NA	NA	Y	Y	2024-03-22	1
355	32	5	16	2024-03-12	2	2024-03-12	5	1	N	NA	NA	NA	Y	Y	2024-03-27	1
356	32	5	17	2024-03-12	2	2024-03-12	5	1	N	NA	NA	NA	Y	Y	2024-03-25	1
357	27	5	1	2024-03-18	4	2024-03-18	5	1	Y	0	24	NA	Y	Y	2024-03-23	1
358	27	5	2	2024-03-18	4	2024-03-18	5	1	Y	0	20	NA	Y	Y	2024-03-24	1
359	27	5	3	2024-03-18	4	2024-03-18	5	1	Y	31	29	0	Y	Y	2024-03-23	1
360	27	5	4	2024-03-18	4	2024-03-18	5	1	Y	36	36	0	Y	Y	2024-03-26	1
361	27	5	5	2024-03-18	4	2024-03-18	5	1	Y	63	59	44	Y	Y	2024-03-25	1
362	27	5	6	2024-03-18	4	2024-03-18	5	1	Y	36	34	32	Y	Y	2024-03-28	1
363	27	5	7	2024-03-18	4	2024-03-18	5	1	Y	83	81	69	Y	Y	2024-04-06	1
364	27	5	8	2024-03-18	4	2024-03-18	5	1	Y	55	52	0	Y	Y	2024-04-07	1
365	27	5	9	2024-03-18	4	2024-03-18	5	1	Y	63	61	0	Y	Y	2024-03-23	1	*immature eggs
366	27	5	10	2024-03-18	4	2024-03-18	5	1	Y	56	51	0	Y	Y	2024-03-27	1
367	27	5	11	2024-03-18	4	2024-03-18	5	1	Y	15	12	12	Y	N	2024-03-22	1
368	27	5	12	2024-03-18	4	2024-03-18	5	1	Y	63	63	44	N	NA	2024-03-21	1
369	27	5	13	2024-03-18	4	2024-03-18	5	1	Y	65	60	47	Y	Y	2024-03-25	1
370	27	5	14	2024-03-18	4	2024-03-18	5	1	Y	80	75	73	Y	Y	2024-04-03	1
371	27	5	15	2024-03-18	4	2024-03-18	5	1	Y	73	66	29	N	NA	2024-03-21	1
372	27	5	16	2024-03-18	4	2024-03-18	5	1	Y	26	23	14	Y	Y	2024-03-25	1
373	27	5	17	2024-03-18	4	2024-03-18	5	1	Y	39	37	0	Y	Y	2024-04-03	1
374	27	5	18	2024-03-18	4	2024-03-18	5	1	Y	58	54	24	Y	Y	2024-04-10	1
375	27	5	19	2024-03-18	4	2024-03-18	5	1	Y	35	33	0	Y	Y	2024-04-04	1
376	27	5	20	2024-03-18	4	2024-03-18	5	1	Y	53	47	43	Y	Y	2024-04-01	1
377	27	5	21	2024-03-18	4	2024-03-18	5	1	N	NA	NA	NA	Y	Y	2024-03-29	1
378	27	5	22	2024-03-18	4	2024-03-18	5	1	N	NA	NA	NA	Y	Y	2024-04-08	1
379	27	5	23	2024-03-18	4	2024-03-18	5	1	N	NA	NA	NA	Y	Y	2024-03-30	1
380	27	5	24	2024-03-18	4	2024-03-18	5	1	N	NA	NA	NA	Y	Y	2024-03-28	1
381	27	5	25	2024-03-18	4	2024-03-18	5	1	N	NA	NA	NA	Y	Y	2024-03-24	1
382	30	5	1	2024-03-22	1	2024-03-22	5	1	Y	0	0	NA	Y	Y	2024-03-27	1
383	30	5	2	2024-03-22	1	2024-03-22	5	1	Y	0	0	NA	Y	Y	2024-03-31	1
384	30	5	3	2024-03-22	1	2024-03-22	5	1	Y	0	36	NA	Y	Y	2024-04-05	1
385	30	5	4	2024-03-22	1	2024-03-22	5	1	Y	0	0	NA	Y	Y	2024-04-15	1
386	30	5	5	2024-03-22	1	2024-03-22	5	1	Y	12	12	0	N	NA	2024-03-25	1
387	30	5	6	2024-03-22	1	2024-03-22	5	1	Y	0	0	NA	Y	N	2024-03-26	1
388	30	5	7	2024-03-22	1	2024-03-22	5	1	Y	45	42	24	Y	Y	2024-04-10	1
389	30	5	8	2024-03-22	1	2024-03-22	5	1	Y	NA	NA	NA	N	NA	2024-03-25	1
390	30	5	9	2024-03-22	1	2024-03-22	5	1	Y	NA	NA	NA	N	NA	2024-03-25	1
391	30	5	10	2024-03-22	1	2024-03-22	5	1	Y	0	0	NA	Y	Y	2024-03-30	1
392	30	5	11	2024-03-22	1	2024-03-22	5	1	Y	7	7	0	Y	N	2024-03-26	1
393	30	5	12	2024-03-22	1	2024-03-22	5	1	Y	NA	NA	NA	N	NA	2024-03-25	1
394	30	5	13	2024-03-22	1	2024-03-22	5	1	Y	NA	NA	NA	N	NA	2024-03-25	1
395	30	5	14	2024-03-22	1	2024-03-22	5	1	Y	0	0	NA	Y	Y	2024-04-11	1
396	30	5	15	2024-03-22	1	2024-03-22	5	1	Y	NA	NA	NA	N	NA	2024-03-25	1
397	30	5	16	2024-03-22	1	2024-03-22	5	1	Y	0	21	NA	Y	N	2024-03-26	1
398	30	5	17	2024-03-22	1	2024-03-22	5	1	Y	40	37	28	Y	Y	2024-04-14	1
399	30	5	18	2024-03-22	1	2024-03-22	5	1	Y	NA	NA	NA	NA	NA	2024-03-23	0
400	30	5	19	2024-03-22	1	2024-03-22	5	1	Y	28	32	26	Y	Y	2024-03-27	1
401	30	5	20	2024-03-22	1	2024-03-22	5	1	Y	0	0	NA	Y	Y	2024-04-04	1
402	30	5	21	2024-03-22	1	2024-03-22	5	1	Y	NA	NA	NA	N	NA	2024-03-25	1
403	30	5	22	2024-03-22	1	2024-03-22	5	1	Y	0	0	NA	Y	Y	2024-04-08	1
404	30	5	23	2024-03-22	1	2024-03-22	5	1	Y	NA	NA	NA	N	NA	2024-03-25	1
405	30	5	24	2024-03-22	1	2024-03-22	5	1	Y	28	28	7	Y	Y	2024-04-08	1
406	30	5	25	2024-03-22	1	2024-03-22	5	1	N	NA	NA	NA	Y	Y	2024-04-11	1
407	30	5	26	2024-03-22	1	2024-03-22	5	1	N	NA	NA	NA	Y	Y	2024-04-06	1
408	30	5	27	2024-03-22	1	2024-03-22	5	1	N	NA	NA	NA	Y	Y	2024-04-09	1
409	30	5	28	2024-03-22	1	2024-03-22	5	1	N	NA	NA	NA	Y	Y	2024-04-06	1
410	30	5	1	2024-04-05	3	2024-04-05	5	1	Y	0	0	NA	Y	Y	2024-04-17	1
411	30	5	2	2024-04-05	3	2024-04-05	5	1	Y	0	0	0	Y	Y	2024-04-10	1
412	30	5	3	2024-04-05	3	2024-04-05	5	1	Y	47	45	35	Y	Y	2024-04-10	1
413	30	5	4	2024-04-05	3	2024-04-05	5	1	Y	0	NA	NA	N	NA	2024-04-08	1
414	30	5	5	2024-04-05	3	2024-04-05	5	1	Y	0	3	NA	Y	Y	2024-04-17	1
415	30	5	6	2024-04-05	3	2024-04-05	5	1	Y	0	0	NA	Y	Y	2024-04-15	1
416	30	5	7	2024-04-05	3	2024-04-05	5	1	Y	0	0	NA	Y	N	2024-04-09	1
417	30	5	8	2024-04-05	3	2024-04-05	5	1	Y	0	0	NA	Y	Y	2024-04-27	1
418	30	5	9	2024-04-05	3	2024-04-05	5	1	Y	0	NA	NA	N	NA	2024-04-08	1
419	30	5	10	2024-04-05	3	2024-04-05	5	1	Y	0	2	NA	Y	Y	2024-04-17	1
420	30	5	11	2024-04-05	3	2024-04-05	5	1	Y	48	38	16	Y	Y	2024-04-10	1
421	30	5	12	2024-04-05	3	2024-04-05	5	1	Y	0	0	NA	Y	Y	2024-04-15	1
422	30	5	13	2024-04-05	3	2024-04-05	5	1	Y	0	0	NA	Y	Y	2024-04-15	1
423	30	5	14	2024-04-05	3	2024-04-05	5	1	Y	0	NA	NA	N	NA	2024-04-08	1
424	30	5	15	2024-04-05	3	2024-04-05	5	1	Y	0	58	NA	Y	N	2024-04-09	1
425	30	5	16	2024-04-05	3	2024-04-05	5	1	Y	0	0	NA	Y	Y	2024-04-12	1
426	30	5	17	2024-04-05	3	2024-04-05	5	1	Y	0	0	NA	Y	N	2024-04-09	1
427	30	5	18	2024-04-05	3	2024-04-05	5	1	Y	0	0	NA	Y	N	2024-04-09	1
428	30	5	19	2024-04-05	3	2024-04-05	5	1	Y	36	36	11	N	NA	2024-04-08	1
429	30	5	20	2024-04-05	3	2024-04-05	5	1	Y	0	0	NA	Y	N	2024-04-09	1
430	30	5	21	2024-04-05	3	2024-04-05	5	1	N	NA	NA	NA	Y	Y	2024-04-16	1
431	30	5	22	2024-04-05	3	2024-04-05	5	1	N	NA	NA	NA	Y	Y	2024-04-10	1
432	30	5	23	2024-04-05	3	2024-04-05	5	1	N	NA	NA	NA	Y	Y	2024-04-17	1
433	30	5	24	2024-04-05	3	2024-04-05	5	1	N	NA	NA	NA	Y	Y	2024-04-14	1
434	30	5	25	2024-04-05	3	2024-04-05	5	1	N	NA	NA	NA	Y	Y	2024-04-17	1
435	30	5	1	2024-04-08	4	2024-04-08	5	1	Y	0	0	NA	Y	Y	2024-04-13	1
436	30	5	2	2024-04-08	4	2024-04-08	5	1	Y	19	18	0	Y	Y	2024-04-18	1	underdeveloped eggs
437	30	5	3	2024-04-08	4	2024-04-08	5	1	Y	36	36	1	Y	Y	2024-04-18	1
438	30	5	4	2024-04-08	4	2024-04-08	5	1	Y	0	0	NA	Y	Y	2024-04-24	1
439	30	5	5	2024-04-08	4	2024-04-08	5	1	Y	0	12	NA	Y	Y	2024-04-24	1
440	30	5	6	2024-04-08	4	2024-04-08	5	1	Y	0	0	NA	Y	Y	2024-04-19	1
441	30	5	7	2024-04-08	4	2024-04-08	5	1	Y	0	NA	NA	Y	N	2024-04-12	1
442	30	5	8	2024-04-08	4	2024-04-08	5	1	Y	0	0	NA	Y	Y	2024-05-01	1
443	30	5	9	2024-04-08	4	2024-04-08	5	1	Y	0	0	NA	Y	Y	2024-04-21	1
444	30	5	10	2024-04-08	4	2024-04-08	5	1	Y	0	0	NA	Y	Y	2024-04-27	1
445	30	5	11	2024-04-08	4	2024-04-08	5	1	Y	0	NA	NA	N	NA	2024-04-11	1
446	30	5	12	2024-04-08	4	2024-04-08	5	1	Y	0	0	A	Y	Y	2024-04-20	1
447	30	5	13	2024-04-08	4	2024-04-08	5	1	Y	42	44	9	Y	Y	2024-04-25	1
448	30	5	14	2024-04-08	4	2024-04-08	5	1	Y	55	64	18	Y	Y	2024-04-21	1
449	30	5	15	2024-04-08	4	2024-04-08	5	1	Y	0	NA	NA	N	NA	2024-04-11	1	underdeveloped eggs
450	30	5	16	2024-04-08	4	2024-04-08	5	1	Y	3	4	2	Y	Y	2024-04-21	1
451	30	5	17	2024-04-08	4	2024-04-08	5	1	Y	9	10	0	Y	Y	2024-04-18	1
452	30	5	18	2024-04-08	4	2024-04-08	5	1	Y	30	32	26	Y	Y	2024-04-21	1
453	30	5	19	2024-04-08	4	2024-04-08	5	1	Y	0	0	NA	Y	Y	2024-04-18	1
454	30	5	20	2024-04-08	4	2024-04-08	5	1	Y	0	36	NA	Y	N	2024-04-12	1
455	30	5	21	2024-04-08	4	2024-04-08	5	1	N	NA	NA	NA	Y	Y	2024-04-23	1
456	30	5	22	2024-04-08	4	2024-04-08	5	1	N	NA	NA	NA	Y	Y	2024-04-19	1
457	30	5	23	2024-04-08	4	2024-04-08	5	1	N	NA	NA	NA	Y	Y	2024-04-21	1
458	30	5	24	2024-04-08	4	2024-04-08	5	1	N	NA	NA	NA	Y	Y	2024-04-17	1
459	30	5	25	2024-04-08	4	2024-04-08	5	1	N	NA	NA	NA	Y	Y	2024-04-15	1
460	32	5	1	2024-04-19	4	2024-04-19	5	1	Y	0	0	NA	N	NA	2024-04-22	1
461	32	5	2	2024-04-19	4	2024-04-19	5	1	Y	0	0	NA	Y	Y	2024-05-06	1
462	32	5	3	2024-04-19	4	2024-04-19	5	1	Y	0	0	NA	Y	Y	2024-04-25	1
463	32	5	4	2024-04-19	4	2024-04-19	5	1	Y	0	0	NA	Y	N	2024-04-23	1
464	32	5	5	2024-04-19	4	2024-04-19	5	1	Y	0	0	NA	Y	Y	2024-05-04	1
465	32	5	6	2024-04-19	4	2024-04-19	5	1	Y	0	0	NA	Y	Y	2024-05-04	1
466	32	5	7	2024-04-19	4	2024-04-19	5	1	Y	27	27	0	Y	Y	2024-04-27	1
467	32	5	8	2024-04-19	4	2024-04-19	5	1	Y	0	0	NA	Y	Y	2024-04-24	1
468	32	5	9	2024-04-19	4	2024-04-19	5	1	Y	0	0	NA	Y	Y	2024-04-28	1
469	32	5	10	2024-04-19	4	2024-04-19	5	1	Y	0	0	NA	Y	Y	2024-04-27	1
470	32	5	11	2024-04-19	4	2024-04-19	5	1	Y	0	0	NA	Y	Y	2024-04-27	1
471	32	5	12	2024-04-19	4	2024-04-19	5	1	Y	0	0	NA	Y	Y	2024-05-02	1
472	32	5	13	2024-04-19	4	2024-04-19	5	1	Y	0	0	NA	Y	N	2024-04-23	1
473	32	5	14	2024-04-19	4	2024-04-19	5	1	Y	0	0	NA	Y	Y	2024-05-03	1
474	32	5	15	2024-04-19	4	2024-04-19	5	1	Y	0	0	NA	Y	Y	2024-04-26	1
475	32	5	16	2024-04-19	4	2024-04-19	5	1	Y	0	0	NA	N	NA	2024-04-22	1
476	32	5	17	2024-04-19	4	2024-04-19	5	1	Y	0	0	NA	Y	Y	2024-05-02	1
477	32	5	18	2024-04-19	4	2024-04-19	5	1	Y	2	2	0	Y	Y	2024-04-24	1
478	32	5	19	2024-04-19	4	2024-04-19	5	1	Y	0	0	NA	Y	Y	2024-04-27	1
479	32	5	20	2024-04-19	4	2024-04-19	5	1	Y	0	0	NA	Y	Y	2024-04-28	1
480	32	5	21	2024-04-19	4	2024-04-19	5	1	N	NA	NA	NA	Y	Y	2024-05-03	1
481	32	5	22	2024-04-19	4	2024-04-19	5	1	N	NA	NA	NA	Y	Y	2024-04-26	1
482	32	5	23	2024-04-19	4	2024-04-19	5	1	N	NA	NA	NA	Y	Y	2024-05-01	1
483	32	5	24	2024-04-19	4	2024-04-19	5	1	N	NA	NA	NA	Y	Y	2024-04-27	1
484	32	5	25	2024-04-19	4	2024-04-19	5	1	N	NA	NA	NA	Y	Y	2024-04-24	1
485	27	10	1	2024-02-13	1	2024-02-13	10	1	Y	25	NA	0	Y	N	2024-02-17	1
486	27	10	2	2024-02-13	1	2024-02-13	10	1	Y	20	NA	0	Y	N	2024-02-17	1
487	27	10	3	2024-02-13	1	2024-02-13	10	1	Y	28	28	16	Y	Y	2024-02-25	1
488	27	10	4	2024-02-13	1	2024-02-13	10	1	Y	18	NA	0	Y	N	2024-02-17	1
489	27	10	5	2024-02-13	1	2024-02-13	10	1	Y	48	55	0	Y	Y	2024-02-27	1
490	27	10	6	2024-02-13	1	2024-02-13	10	1	Y	40	50	8	Y	Y	2024-02-23	1
491	27	10	7	2024-02-13	1	2024-02-13	10	1	Y	55	NA	5	Y	N	2024-02-17	1
492	27	10	8	2024-02-13	1	2024-02-13	10	1	Y	39	48	16	Y	Y	2024-02-25	1
493	27	10	9	2024-02-13	1	2024-02-13	10	1	Y	33	NA	0	Y	N	2024-02-17	1
494	27	10	10	2024-02-13	1	2024-02-13	10	1	Y	34	47	0	Y	Y	2024-03-01	1
495	27	10	11	2024-02-13	1	2024-02-13	10	1	Y	34	34	0	Y	Y	2024-02-19	1
496	27	10	12	2024-02-13	1	2024-02-13	10	1	Y	36	NA	0	Y	N	2024-02-17	1
497	27	10	13	2024-02-13	1	2024-02-13	10	1	Y	0	34	0	Y	Y	2024-03-04	1
498	27	10	14	2024-02-13	1	2024-02-13	10	1	Y	0	NA	0	Y	N	2024-02-17	1
499	27	10	15	2024-02-13	1	2024-02-13	10	1	Y	0	NA	0	Y	Y	2024-02-24	1
500	27	10	16	2024-02-13	1	2024-02-13	10	1	Y	NA	NA	NA	N	NA	2024-02-16	1
501	27	10	17	2024-02-13	1	2024-02-13	10	1	Y	NA	NA	NA	N	NA	2024-02-16	1
502	27	10	18	2024-02-13	1	2024-02-13	10	1	Y	NA	NA	NA	N	NA	2024-02-16	1
503	27	10	19	2024-02-13	1	2024-02-13	10	1	N	NA	NA	NA	N	NA	2024-02-16	1
504	27	10	20	2024-02-13	1	2024-02-13	10	1	N	NA	NA	NA	Y	Y	2024-02-26	1
505	27	10	21	2024-02-13	1	2024-02-13	10	1	N	NA	NA	NA	Y	Y	2024-02-24	1
506	27	10	22	2024-02-13	1	2024-02-13	10	1	N	NA	NA	NA	Y	Y	2024-02-20	1
507	30	10	1	2024-03-19	1	2024-03-19	10	1	Y	7	7	2	Y	Y	2024-03-25	1
508	30	10	2	2024-03-19	1	2024-03-19	10	1	Y	0	NA	NA	N	NA	2024-03-22	1
509	30	10	3	2024-03-19	1	2024-03-19	10	1	Y	46	46	19	N	NA	2024-03-22	1
510	30	10	4	2024-03-19	1	2024-03-19	10	1	Y	9	9	0	Y	Y	2024-03-27	1
511	30	10	5	2024-03-19	1	2024-03-19	10	1	Y	53	55	21	Y	Y	2024-03-28	1
512	30	10	6	2024-03-19	1	2024-03-19	10	1	Y	16	16	3	Y	Y	2024-04-03	1
513	30	10	7	2024-03-19	1	2024-03-19	10	1	Y	0	NA	NA	N	NA	2024-03-22	1
514	30	10	8	2024-03-19	1	2024-03-19	10	1	Y	13	13	6	Y	Y	2024-03-31	1
515	30	10	9	2024-03-19	1	2024-03-19	10	1	Y	9	9	0	Y	Y	2024-04-02	1
516	30	10	10	2024-03-19	1	2024-03-19	10	1	Y	13	15	3	Y	Y	2024-04-07	1
517	30	10	11	2024-03-19	1	2024-03-19	10	1	Y	0	NA	NA	N	NA	2024-03-22	1
518	30	10	12	2024-03-19	1	2024-03-19	10	1	Y	0	NA	NA	N	NA	2024-03-22	1
519	30	10	13	2024-03-19	1	2024-03-19	10	1	Y	34	34	4	N	NA	2024-03-22	1
520	30	10	14	2024-03-19	1	2024-03-19	10	1	Y	0	15	NA	Y	Y	2024-03-27	1
521	30	10	15	2024-03-19	1	2024-03-19	10	1	Y	0	NA	NA	N	NA	2024-03-22	1
522	30	10	16	2024-03-19	1	2024-03-19	10	1	Y	0	6	0	Y	Y	2024-03-29	1
523	30	10	17	2024-03-19	1	2024-03-19	10	1	Y	0	0	0	Y	Y	2024-03-28	1
524	30	10	18	2024-03-19	1	2024-03-19	10	1	Y	0	NA	NA	N	NA	2024-03-22	1
525	30	10	19	2024-03-19	1	2024-03-19	10	1	Y	47	47	34	Y	Y	2024-04-07	1
526	30	10	20	2024-03-19	1	2024-03-19	10	1	Y	21	21	4	Y	Y	2024-03-31	1
527	30	10	21	2024-03-19	1	2024-03-19	10	1	N	NA	NA	NA	Y	Y	2024-03-26	1
528	30	10	22	2024-03-19	1	2024-03-19	10	1	N	NA	NA	NA	Y	Y	2024-03-28	1
529	30	10	23	2024-03-19	1	2024-03-19	10	1	N	NA	NA	NA	Y	Y	2024-03-26	1
530	30	10	24	2024-03-19	1	2024-03-19	10	1	N	NA	NA	NA	Y	Y	2024-04-03	1
531	30	10	25	2024-03-19	1	2024-03-19	10	1	N	NA	NA	NA	Y	Y	2024-03-25	1
532	32	10	1	2024-03-26	1	2024-03-26	10	1	Y	0	0	NA	Y	N	2024-03-30	1
533	32	10	2	2024-03-26	1	2024-03-26	10	1	Y	0	0	NA	Y	Y	2024-04-08	1
534	32	10	3	2024-03-26	1	2024-03-26	10	1	Y	0	0	NA	Y	N	2024-03-30	1
535	32	10	4	2024-03-26	1	2024-03-26	10	1	Y	0	NA	NA	N	NA	2024-03-29	1
536	32	10	5	2024-03-26	1	2024-03-26	10	1	Y	0	2	NA	Y	N	2024-03-30	1
537	32	10	6	2024-03-26	1	2024-03-26	10	1	Y	2	2	0	N	NA	2024-03-29	1
538	32	10	7	2024-03-26	1	2024-03-26	10	1	Y	0	NA	NA	N	NA	2024-03-29	1
539	32	10	8	2024-03-26	1	2024-03-26	10	1	Y	0	1	NA	Y	Y	2024-04-02	1
540	32	10	9	2024-03-26	1	2024-03-26	10	1	Y	0	NA	NA	Y	N	2024-03-30	1
541	32	10	10	2024-03-26	1	2024-03-26	10	1	Y	0	1	NA	Y	N	2024-03-30	1
542	32	10	11	2024-03-26	1	2024-03-26	10	1	Y	0	NA	NA	N	NA	2024-03-29	1
543	32	10	12	2024-03-26	1	2024-03-26	10	1	Y	0	0	NA	Y	N	2024-03-30	1
544	32	10	13	2024-03-26	1	2024-03-26	10	1	N	NA	NA	NA	Y	Y	2024-04-08	1
545	32	10	14	2024-03-26	1	2024-03-26	10	1	N	NA	NA	NA	Y	Y	2024-04-08	1
546	27	10	1	2024-04-01	2	2024-04-01	10	1	Y	55	54	50	Y	Y	2024-04-15	1
547	27	10	2	2024-04-01	2	2024-04-01	10	1	Y	0	NA	NA	N	NA	2024-04-04	1
548	27	10	3	2024-04-01	2	2024-04-01	10	1	Y	23	21	18	Y	Y	2024-04-16	1
549	27	10	4	2024-04-01	2	2024-04-01	10	1	Y	52	55	0	Y	Y	2024-04-07	1
550	27	10	5	2024-04-01	2	2024-04-01	10	1	Y	0	0	NA	Y	Y	2024-04-06	1
551	27	10	6	2024-04-01	2	2024-04-01	10	1	Y	48	46	39	Y	Y	2024-04-19	1
552	27	10	7	2024-04-01	2	2024-04-01	10	1	Y	50	45	33	Y	Y	2024-04-13	1
553	27	10	8	2024-04-01	2	2024-04-01	10	1	Y	56	48	34	Y	N	2024-04-05	1
554	27	10	9	2024-04-01	2	2024-04-01	10	1	Y	0	0	NA	Y	Y	2024-04-05	1
555	27	10	10	2024-04-01	2	2024-04-01	10	1	Y	17	17	0	Y	Y	2024-04-10	1
556	27	10	11	2024-04-01	2	2024-04-01	10	1	Y	4	4	0	Y	Y	2024-04-09	1
557	27	10	12	2024-04-01	2	2024-04-01	10	1	Y	0	0	NA	Y	Y	2024-04-06	1
558	27	10	13	2024-04-01	2	2024-04-01	10	1	Y	64	62	52	N	NA	2024-04-04	1
559	27	10	14	2024-04-01	2	2024-04-01	10	1	Y	60	56	30	Y	N	2024-04-05	1
560	27	10	15	2024-04-01	2	2024-04-01	10	1	Y	0	NA	NA	N	NA	2024-04-04	1
561	27	10	16	2024-04-01	2	2024-04-01	10	1	Y	48	39	36	Y	Y	2024-04-11	1
562	27	10	17	2024-04-01	2	2024-04-01	10	1	Y	35	33	18	Y	Y	2024-04-12	1
563	27	10	18	2024-04-01	2	2024-04-01	10	1	Y	48	44	12	Y	Y	2024-04-12	1
564	27	10	19	2024-04-01	2	2024-04-01	10	1	Y	19	17	15	Y	Y	2024-04-13	1
565	27	10	20	2024-04-01	2	2024-04-01	10	1	Y	17	15	8	Y	Y	2024-04-08	1
566	27	10	21	2024-04-01	2	2024-04-01	10	1	N	NA	NA	NA	Y	Y	2024-04-15	1
567	27	10	22	2024-04-01	2	2024-04-01	10	1	N	NA	NA	NA	Y	Y	2024-04-15	1
568	27	10	23	2024-04-01	2	2024-04-01	10	1	N	NA	NA	NA	Y	Y	2024-04-07	1
569	27	10	24	2024-04-01	2	2024-04-01	10	1	N	NA	NA	NA	Y	Y	2024-04-07	1
570	27	10	25	2024-04-01	2	2024-04-01	10	1	N	NA	NA	NA	Y	Y	2024-04-16	1
571	30	10	1	2024-04-01	2	2024-04-01	10	1	Y	20	15	5	Y	Y	2024-04-11	1
572	30	10	2	2024-04-01	2	2024-04-01	10	1	Y	0	0	NA	Y	N	2024-04-05	1
573	30	10	3	2024-04-01	2	2024-04-01	10	1	Y	0	NA	NA	N	NA	2024-04-04	1
574	30	10	4	2024-04-01	2	2024-04-01	10	1	Y	0	NA	NA	N	NA	2024-04-04	1
575	30	10	5	2024-04-01	2	2024-04-01	10	1	Y	0	NA	NA	N	NA	2024-04-04	1
576	30	10	6	2024-04-01	2	2024-04-01	10	1	Y	0	NA	NA	N	NA	2024-04-04	1
577	30	10	7	2024-04-01	2	2024-04-01	10	1	Y	0	NA	NA	N	NA	2024-04-04	1
578	30	10	8	2024-04-01	2	2024-04-01	10	1	Y	0	NA	NA	N	NA	2024-04-04	1
579	30	10	9	2024-04-01	2	2024-04-01	10	1	Y	0	0	NA	Y	N	2024-04-05	1
580	30	10	10	2024-04-01	2	2024-04-01	10	1	Y	0	NA	NA	N	NA	2024-04-04	1
581	30	10	11	2024-04-01	2	2024-04-01	10	1	Y	0	0	NA	Y	N	2024-04-05	1
582	30	10	12	2024-04-01	2	2024-04-01	10	1	Y	0	NA	NA	N	NA	2024-04-04	1
583	30	10	13	2024-04-01	2	2024-04-01	10	1	Y	0	NA	NA	N	NA	2024-04-04	1
584	30	10	14	2024-04-01	2	2024-04-01	10	1	Y	0	0	NA	Y	Y	2024-04-09	1
585	30	10	15	2024-04-01	2	2024-04-01	10	1	Y	0	NA	NA	N	NA	2024-04-04	1
586	30	10	16	2024-04-01	2	2024-04-01	10	1	Y	0	0	NA	Y	N	2024-04-05	1
587	30	10	17	2024-04-01	2	2024-04-01	10	1	Y	0	NA	NA	N	NA	2024-04-04	1
588	30	10	18	2024-04-01	2	2024-04-01	10	1	Y	2	2	0	Y	N	2024-04-05	1
589	30	10	19	2024-04-01	2	2024-04-01	10	1	Y	4	4	0	Y	Y	2024-04-07	1
590	30	10	20	2024-04-01	2	2024-04-01	10	1	Y	0	NA	NA	Y	N	2024-04-05	1
591	30	10	21	2024-04-01	2	2024-04-01	10	1	N	NA	NA	NA	N	NA	2024-04-04	1
592	30	10	22	2024-04-01	2	2024-04-01	10	1	N	NA	NA	NA	Y	Y	2024-04-09	1
593	30	10	23	2024-04-01	2	2024-04-01	10	1	N	NA	NA	NA	Y	Y	2024-04-09	1
594	30	10	24	2024-04-01	2	2024-04-01	10	1	N	NA	NA	NA	Y	Y	2024-04-06	1
595	30	10	25	2024-04-01	2	2024-04-01	10	1	N	NA	NA	NA	Y	Y	2024-04-09	1
596	32	10	1	2024-04-02	2	2024-04-02	10	1	Y	0	NA	NA	N	NA	2024-04-05	1
597	32	10	2	2024-04-02	2	2024-04-02	10	1	Y	0	0	NA	Y	Y	2024-04-15	1
598	32	10	3	2024-04-02	2	2024-04-02	10	1	Y	0	NA	NA	N	NA	2024-04-05	1
599	32	10	4	2024-04-02	2	2024-04-02	10	1	Y	0	NA	NA	N	NA	2024-04-05	1
600	32	10	5	2024-04-02	2	2024-04-02	10	1	Y	0	NA	NA	N	NA	2024-04-05	1
601	32	10	6	2024-04-02	2	2024-04-02	10	1	Y	0	NA	NA	N	NA	2024-04-05	1
602	32	10	7	2024-04-02	2	2024-04-02	10	1	Y	0	0	NA	Y	Y	2024-04-11	1
603	32	10	8	2024-04-02	2	2024-04-02	10	1	Y	0	0	NA	Y	Y	2024-04-14	1
604	32	10	9	2024-04-02	2	2024-04-02	10	1	Y	0	NA	NA	N	NA	2024-04-05	1
605	32	10	10	2024-04-02	2	2024-04-02	10	1	Y	0	0	NA	Y	Y	2024-04-11	1
606	32	10	11	2024-04-02	2	2024-04-02	10	1	Y	0	NA	NA	N	NA	2024-04-05	1
607	32	10	12	2024-04-02	2	2024-04-02	10	1	Y	0	0	NA	Y	Y	2024-04-10	1
608	32	10	13	2024-04-02	2	2024-04-02	10	1	Y	4	4	0	Y	Y	2024-04-11	1	1 egg underdeveloped
609	32	10	14	2024-04-02	2	2024-04-02	10	1	Y	0	NA	NA	N	NA	2024-04-05	1
610	32	10	15	2024-04-02	2	2024-04-02	10	1	Y	0	0	NA	Y	Y	2024-04-11	1
611	32	10	16	2024-04-02	2	2024-04-02	10	1	N	NA	NA	NA	Y	Y	2024-04-15	1
612	32	10	17	2024-04-02	2	2024-04-02	10	1	N	NA	NA	NA	Y	Y	2024-04-09	1
613	32	10	18	2024-04-02	2	2024-04-02	10	1	N	NA	NA	NA	Y	Y	2024-04-08	1
614	30	10	1	2024-04-09	3	2024-04-09	10	1	Y	0	NA	NA	N	NA	2024-04-12	1
615	30	10	2	2024-04-09	3	2024-04-09	10	1	Y	62	60	19	Y	Y	2024-04-14	0
616	30	10	3	2024-04-09	3	2024-04-09	10	1	Y	0	0	NA	Y	Y	2024-04-17	1
617	30	10	4	2024-04-09	3	2024-04-09	10	1	Y	0	0	NA	Y	Y	2024-04-14	1
618	30	10	5	2024-04-09	3	2024-04-09	10	1	Y	24	24	0	N	NA	2024-04-12	1
619	30	10	6	2024-04-09	3	2024-04-09	10	1	Y	0	0	NA	Y	N	2024-04-13	1
620	30	10	7	2024-04-09	3	2024-04-09	10	1	Y	0	0	NA	Y	Y	2024-05-01	1
621	30	10	8	2024-04-09	3	2024-04-09	10	1	Y	0	NA	NA	N	NA	2024-04-12	1
622	30	10	9	2024-04-09	3	2024-04-09	10	1	Y	0	0	NA	Y	Y	2024-04-16	0
623	30	10	10	2024-04-09	3	2024-04-09	10	1	Y	0	NA	NA	N	NA	2024-04-12	1
624	30	10	11	2024-04-09	3	2024-04-09	10	1	Y	32	32	5	Y	Y	2024-04-23	1	underdeveloped eggs
625	30	10	12	2024-04-09	3	2024-04-09	10	1	Y	32	30	0	Y	Y	2024-04-23	1
626	30	10	13	2024-04-09	3	2024-04-09	10	1	Y	64	62	0	Y	Y	2024-04-19	1
627	30	10	14	2024-04-09	3	2024-04-09	10	1	Y	0	0	NA	N	NA	2024-04-12	1
628	30	10	15	2024-04-09	3	2024-04-09	10	1	Y	25	25	1	Y	Y	2024-04-17	1	underdeveloped eggs
629	30	10	16	2024-04-09	3	2024-04-09	10	1	Y	0	NA	NA	N	NA	2024-04-12	1
630	30	10	17	2024-04-09	3	2024-04-09	10	1	Y	0	0	NA	Y	Y	2024-04-16	1
631	30	10	18	2024-04-09	3	2024-04-09	10	1	Y	56	56	6	Y	Y	2024-04-19	1	underdeveloped eggs
632	30	10	19	2024-04-09	3	2024-04-09	10	1	Y	0	NA	NA	N	NA	2024-04-12	1
633	30	10	20	2024-04-09	3	2024-04-09	10	1	Y	15	15	4	Y	Y	2024-04-22	1
634	30	10	21	2024-04-09	3	2024-04-09	10	1	N	NA	NA	NA	Y	Y	2024-04-19	1
635	30	10	22	2024-04-09	3	2024-04-09	10	1	N	NA	NA	NA	Y	Y	2024-04-29	1
636	30	10	23	2024-04-09	3	2024-04-09	10	1	N	NA	NA	NA	Y	Y	2024-04-14	1
637	30	10	24	2024-04-09	3	2024-04-09	10	1	N	NA	NA	NA	Y	Y	2024-04-15	1
638	30	10	25	2024-04-09	3	2024-04-09	10	1	N	NA	NA	NA	Y	Y	2024-04-23	1
639	30	10	26	2024-04-09	3	2024-04-09	10	1	Y	22	22	2	N	NA	2024-04-12	1
640	30	10	27	2024-04-09	3	2024-04-09	10	1	Y	0	43	0	Y	Y	2024-04-20	1	underdeveloped eggs
641	32	10	1	2024-04-09	3	2024-04-09	10	1	Y	0	0	NA	Y	N	2024-04-13	1
642	32	10	2	2024-04-09	3	2024-04-09	10	1	Y	0	0	NA	Y	Y	2024-04-17	1
643	32	10	3	2024-04-09	3	2024-04-09	10	1	Y	0	NA	NA	N	NA	2024-04-12	1
644	32	10	4	2024-04-09	3	2024-04-09	10	1	Y	0	NA	NA	N	NA	2024-04-13	1
645	32	10	5	2024-04-09	3	2024-04-09	10	1	Y	0	NA	NA	N	NA	2024-04-14	1
646	32	10	6	2024-04-09	3	2024-04-09	10	1	Y	0	NA	NA	N	NA	2024-04-15	1
647	32	10	7	2024-04-09	3	2024-04-09	10	1	Y	0	0	NA	Y	N	2024-04-13	1
648	32	10	8	2024-04-09	3	2024-04-09	10	1	Y	0	0	NA	Y	N	2024-04-13	1
649	32	10	9	2024-04-09	3	2024-04-09	10	1	Y	0	NA	NA	N	NA	2024-04-12	1
650	32	10	10	2024-04-09	3	2024-04-09	10	1	Y	0	0	NA	Y	Y	2024-04-19	1
651	32	10	11	2024-04-09	3	2024-04-09	10	1	Y	0	NA	NA	N	NA	2024-04-12	1
652	32	10	12	2024-04-09	3	2024-04-09	10	1	Y	0	NA	NA	N	NA	2024-04-13	1
653	32	10	13	2024-04-09	3	2024-04-09	10	1	Y	0	NA	NA	N	NA	2024-04-14	1
654	32	10	14	2024-04-09	3	2024-04-09	10	1	Y	0	NA	NA	N	NA	2024-04-15	1
655	32	10	15	2024-04-09	3	2024-04-09	10	1	Y	0	0	NA	Y	Y	2024-04-16	1
656	32	10	16	2024-04-09	3	2024-04-09	10	1	N	NA	NA	NA	Y	Y	2024-04-15	1
657	32	10	17	2024-04-09	3	2024-04-09	10	1	N	NA	NA	NA	Y	Y	2024-04-21	1
658	32	10	18	2024-04-09	3	2024-04-09	10	1	N	NA	NA	NA	Y	Y	2024-04-16	1
659	32	10	19	2024-04-09	3	2024-04-09	10	1	Y	0	NA	NA	N	NA	2024-04-12	1
660	32	10	20	2024-04-09	3	2024-04-09	10	1	Y	0	NA	NA	N	NA	2024-04-12	1
661	27	10	1	2024-04-12	3	2024-04-12	10	1	Y	36	35	4	Y	Y	2024-05-06	0
662	27	10	2	2024-04-12	3	2024-04-12	10	1	Y	43	41	14	Y	Y	2024-05-06	1
663	27	10	3	2024-04-12	3	2024-04-12	10	1	Y	0	0	NA	Y	Y	2024-04-26	1
664	27	10	4	2024-04-12	3	2024-04-12	10	1	Y	38	35	34	Y	Y	2024-04-21	1
665	27	10	5	2024-04-12	3	2024-04-12	10	1	Y	32	30	17	Y	Y	2024-05-07	1
666	27	10	6	2024-04-12	3	2024-04-12	10	1	Y	22	19	21	Y	Y	2024-04-24	1
667	27	10	7	2024-04-12	3	2024-04-12	10	1	Y	35	30	34	N	NA	2024-04-15	1
668	27	10	8	2024-04-12	3	2024-04-12	10	1	Y	45	43	37	Y	Y	2024-04-26	1
669	27	10	9	2024-04-12	3	2024-04-12	10	1	Y	42	40	1	Y	Y	2024-04-19	1
670	27	10	10	2024-04-12	3	2024-04-12	10	1	Y	0	0	NA	Y	Y	2024-04-19	1
671	27	10	11	2024-04-12	3	2024-04-12	10	1	Y	0	0	NA	Y	Y	2024-04-28	1
672	27	10	12	2024-04-12	3	2024-04-12	10	1	Y	0	0	NA	Y	Y	2024-04-23	1
673	27	10	13	2024-04-12	3	2024-04-12	10	1	Y	0	20	NA	Y	Y	2024-04-17	1
674	27	10	14	2024-04-12	3	2024-04-12	10	1	Y	44	42	27	Y	Y	2024-04-28	1
675	27	10	15	2024-04-12	3	2024-04-12	10	1	Y	10	10	0	Y	Y	2024-04-22	1
676	27	10	16	2024-04-12	3	2024-04-12	10	1	Y	0	0	NA	Y	Y	2024-04-20	1
677	27	10	17	2024-04-12	3	2024-04-12	10	1	Y	26	24	14	Y	Y	2024-04-24	1
678	27	10	18	2024-04-12	3	2024-04-12	10	1	Y	33	33	27	Y	Y	2024-04-28	1
679	27	10	19	2024-04-12	3	2024-04-12	10	1	Y	0	0	NA	Y	Y	2024-04-23	1
680	27	10	20	2024-04-12	3	2024-04-12	10	1	Y	51	47	43	Y	Y	2024-04-21	1
681	27	10	21	2024-04-12	3	2024-04-12	10	1	N	NA	NA	NA	Y	Y	2024-04-17	1
682	27	10	22	2024-04-12	3	2024-04-12	10	1	N	NA	NA	NA	Y	Y	2024-04-18	1
683	27	10	23	2024-04-12	3	2024-04-12	10	1	N	NA	NA	NA	Y	Y	2024-04-25	1
684	27	10	24	2024-04-12	3	2024-04-12	10	1	N	NA	NA	NA	Y	Y	2024-04-17	1
685	27	10	25	2024-04-12	3	2024-04-12	10	1	N	NA	NA	NA	Y	Y	2024-04-23	1
686	27	10	26	2024-04-12	3	2024-04-12	10	1	Y	38	42	32	N	NA	2024-04-15	1
687	27	15	1	2024-02-20	1	2024-02-20	15	1	Y	0	0	0	Y	Y	2024-03-07	1
688	27	15	2	2024-02-20	1	2024-02-20	15	1	Y	20	20	0	Y	N	2024-02-24	1
689	27	15	3	2024-02-20	1	2024-02-20	15	1	Y	0	0	0	Y	N	2024-02-24	1
690	27	15	4	2024-02-20	1	2024-02-20	15	1	Y	17	20	0	Y	Y	2024-03-07	1
691	27	15	5	2024-02-20	1	2024-02-20	15	1	Y	NA	NA	NA	N	NA	2024-02-23	1
692	27	15	6	2024-02-20	1	2024-02-20	15	1	Y	0	24	0	Y	Y	2024-02-29	1
693	27	15	7	2024-02-20	1	2024-02-20	15	1	Y	6	6	0	Y	N	2024-02-24	1
694	27	15	8	2024-02-20	1	2024-02-20	15	1	Y	0	0	0	Y	N	2024-02-24	1
695	27	15	9	2024-02-20	1	2024-02-20	15	1	Y	0	5	0	Y	Y	2024-02-28	1
696	27	15	10	2024-02-20	1	2024-02-20	15	1	Y	0	13	0	Y	Y	2024-03-07	1
697	27	15	11	2024-02-20	1	2024-02-20	15	1	Y	NA	NA	NA	N	NA	2024-02-23	1
698	27	15	12	2024-02-20	1	2024-02-20	15	1	Y	NA	NA	NA	N	NA	2024-02-23	1
699	27	15	13	2024-02-20	1	2024-02-20	15	1	Y	0	11	0	Y	Y	2024-03-20	1
700	27	15	14	2024-02-20	1	2024-02-20	15	1	Y	23	23	0	Y	Y	2024-02-28	1
701	27	15	15	2024-02-20	1	2024-02-20	15	1	Y	NA	NA	NA	N	NA	2024-02-23	1
702	27	15	16	2024-02-20	1	2024-02-20	15	1	Y	7	10	0	Y	Y	2024-02-27	1
703	27	15	17	2024-02-20	1	2024-02-20	15	1	Y	NA	NA	NA	N	NA	2024-02-23	1
704	27	15	18	2024-02-20	1	2024-02-20	15	1	Y	20	20	0	N	NA	2024-02-23	1
705	27	15	19	2024-02-20	1	2024-02-20	15	1	Y	1	1	0	Y	N	2024-02-24	1
706	27	15	20	2024-02-20	1	2024-02-20	15	1	Y	43	43	0	Y	Y	2024-03-07	1
707	27	15	21	2024-02-20	1	2024-02-20	15	1	N	NA	NA	NA	Y	Y	2024-03-04	1
708	27	15	22	2024-02-20	1	2024-02-20	15	1	N	NA	NA	NA	N	NA	2024-02-23	1
709	27	15	23	2024-02-20	1	2024-02-20	15	1	N	NA	NA	NA	Y	Y	2024-03-01	1
710	27	15	24	2024-02-20	1	2024-02-20	15	1	N	NA	NA	NA	N	NA	2024-02-23	1
711	27	15	25	2024-02-20	1	2024-02-20	15	1	N	NA	NA	NA	Y	N	2024-02-24	1
712	27	15	1	2024-03-08	2	2024-03-08	15	1	Y	NA	NA	NA	N	NA	2024-03-11	1
713	27	15	2	2024-03-08	2	2024-03-08	15	1	Y	0	NA	NA	Y	N	2024-03-12	1
714	27	15	3	2024-03-08	2	2024-03-08	15	1	Y	NA	NA	NA	N	NA	2024-03-11	1
715	27	15	4	2024-03-08	2	2024-03-08	15	1	Y	NA	NA	NA	N	NA	2024-03-11	1
716	27	15	5	2024-03-08	2	2024-03-08	15	1	Y	NA	NA	NA	N	NA	2024-03-11	1
717	27	15	6	2024-03-08	2	2024-03-08	15	1	Y	NA	NA	NA	N	NA	2024-03-11	1
718	27	15	7	2024-03-08	2	2024-03-08	15	1	Y	NA	NA	NA	N	NA	2024-03-11	1
719	27	15	8	2024-03-08	2	2024-03-08	15	1	Y	NA	NA	NA	N	NA	2024-03-11	1
720	27	15	9	2024-03-08	2	2024-03-08	15	1	Y	0	12	0	Y	N	2024-03-12	1
721	27	15	10	2024-03-08	2	2024-03-08	15	1	Y	NA	NA	NA	N	NA	2024-03-11	1
722	27	15	11	2024-03-08	2	2024-03-08	15	1	Y	0	0	NA	Y	Y	2024-03-20	1
723	27	15	12	2024-03-08	2	2024-03-08	15	1	Y	27	23	5	N	NA	2024-03-11	1
724	27	15	13	2024-03-08	2	2024-03-08	15	1	Y	NA	NA	NA	N	NA	2024-03-11	1
725	27	15	14	2024-03-08	2	2024-03-08	15	1	Y	NA	NA	NA	N	NA	2024-03-11	1
726	27	15	15	2024-03-08	2	2024-03-08	15	1	Y	0	0	NA	Y	Y	2024-03-20	1
727	27	15	16	2024-03-08	2	2024-03-08	15	1	Y	NA	NA	NA	N	NA	2024-03-11	1
728	27	15	17	2024-03-08	2	2024-03-08	15	1	Y	NA	NA	NA	N	NA	2024-03-11	1
729	27	15	18	2024-03-08	2	2024-03-08	15	1	Y	NA	NA	NA	N	NA	2024-03-11	1
730	27	15	19	2024-03-08	2	2024-03-08	15	1	Y	0	0	NA	Y	Y	2024-03-26	1
731	27	15	20	2024-03-08	2	2024-03-08	15	1	Y	0	0	NA	Y	Y	2024-03-24	1
732	27	15	21	2024-03-08	2	2024-03-08	15	1	N	NA	NA	NA	Y	Y	2024-03-16	1
733	27	15	22	2024-03-08	2	2024-03-08	15	1	N	NA	NA	NA	Y	Y	2024-03-25	1
734	27	15	23	2024-03-08	2	2024-03-08	15	1	N	NA	NA	NA	Y	Y	2024-03-15	1
735	27	15	24	2024-03-08	2	2024-03-08	15	1	N	NA	NA	NA	Y	Y	2024-03-15	1
736	27	15	25	2024-03-08	2	2024-03-08	15	1	N	NA	NA	NA	N	NA	2024-03-11	1
737	30	15	1	2024-03-11	1	2024-03-11	15	1	Y	0	1	NA	Y	Y	2024-03-20	1
738	30	15	2	2024-03-11	1	2024-03-11	15	1	Y	NA	NA	NA	N	NA	2024-03-14	1
739	30	15	3	2024-03-11	1	2024-03-11	15	1	Y	0	NA	NA	Y	N	2024-03-15	1
740	30	15	4	2024-03-11	1	2024-03-11	15	1	Y	0	0	NA	Y	Y	2024-03-17	1
741	30	15	5	2024-03-11	1	2024-03-11	15	1	Y	10	11	0	Y	Y	2024-03-19	1
742	30	15	6	2024-03-11	1	2024-03-11	15	1	Y	0	NA	NA	Y	N	2024-03-15	1
743	30	15	7	2024-03-11	1	2024-03-11	15	1	Y	0	0	NA	Y	Y	2024-03-20	1
744	30	15	8	2024-03-11	1	2024-03-11	15	1	Y	0	0	NA	Y	Y	2024-03-21	1
745	30	15	9	2024-03-11	1	2024-03-11	15	1	Y	0	NA	NA	Y	N	2024-03-15	1
746	30	15	10	2024-03-11	1	2024-03-11	15	1	Y	NA	NA	NA	N	NA	2024-03-14	1
747	30	15	11	2024-03-11	1	2024-03-11	15	1	Y	0	0	NA	Y	Y	2024-03-20	1
748	30	15	12	2024-03-11	1	2024-03-11	15	1	Y	0	0	NA	Y	Y	2024-03-17	1
749	30	15	13	2024-03-11	1	2024-03-11	15	1	Y	NA	NA	NA	N	NA	2024-03-14	1
750	30	15	14	2024-03-11	1	2024-03-11	15	1	Y	0	0	NA	Y	Y	2024-03-20	1
751	30	15	15	2024-03-11	1	2024-03-11	15	1	Y	NA	NA	NA	N	NA	2024-03-14	1
752	30	15	16	2024-03-11	1	2024-03-11	15	1	Y	0	NA	NA	Y	N	2024-03-15	1
753	30	15	17	2024-03-11	1	2024-03-11	15	1	Y	0	0	NA	Y	Y	2024-03-20	1
754	30	15	18	2024-03-11	1	2024-03-11	15	1	Y	NA	NA	NA	N	NA	2024-03-14	1
755	30	15	19	2024-03-11	1	2024-03-11	15	1	Y	0	NA	NA	Y	N	2024-03-15	1
756	30	15	20	2024-03-11	1	2024-03-11	15	1	Y	0	NA	NA	Y	N	2024-03-15	1
757	30	15	21	2024-03-11	1	2024-03-11	15	1	N	NA	NA	NA	N	NA	2024-03-14	1
758	30	15	22	2024-03-11	1	2024-03-11	15	1	N	NA	NA	NA	Y	Y	2024-03-23	1
759	30	15	23	2024-03-11	1	2024-03-11	15	1	N	NA	NA	NA	Y	Y	2024-03-21	1
760	27	15	1	2024-03-15	3	2024-03-15	15	1	Y	0	NA	NA	N	NA	2024-03-18	1
761	27	15	2	2024-03-15	3	2024-03-15	15	1	Y	0	0	0	Y	Y	2024-03-24	1
762	27	15	3	2024-03-15	3	2024-03-15	15	1	Y	0	NA	NA	N	NA	2024-03-18	1
763	27	15	4	2024-03-15	3	2024-03-15	15	1	Y	0	NA	NA	N	NA	2024-03-18	1
764	27	15	5	2024-03-15	3	2024-03-15	15	1	Y	0	0	NA	Y	N	2024-03-19	1
765	27	15	6	2024-03-15	3	2024-03-15	15	1	Y	8	8	0	N	NA	2024-03-18	1
766	27	15	7	2024-03-15	3	2024-03-15	15	1	Y	0	NA	NA	N	NA	2024-03-18	1
767	27	15	8	2024-03-15	3	2024-03-15	15	1	Y	0	NA	NA	Y	Y	2024-04-12	1
768	27	15	9	2024-03-15	3	2024-03-15	15	1	Y	2	16	0	Y	Y	2024-03-27	1
769	27	15	10	2024-03-15	3	2024-03-15	15	1	Y	16	16	0	N	NA	2024-03-18	1
770	27	15	11	2024-03-15	3	2024-03-15	15	1	Y	0	NA	NA	N	NA	2024-03-18	1
771	27	15	12	2024-03-15	3	2024-03-15	15	1	Y	0	NA	NA	N	NA	2024-03-18	1
772	27	15	13	2024-03-15	3	2024-03-15	15	1	Y	0	NA	NA	N	NA	2024-03-18	1
773	27	15	14	2024-03-15	3	2024-03-15	15	1	Y	11	11	0	Y	Y	2024-03-23	1
774	27	15	15	2024-03-15	3	2024-03-15	15	1	Y	0	0	NA	Y	Y	2024-03-21	0	*Mosquito escaped
775	27	15	16	2024-03-15	3	2024-03-15	15	1	Y	0	NA	NA	N	NA	2024-03-18	1
776	27	15	17	2024-03-15	3	2024-03-15	15	1	N	NA	NA	NA	Y	Y	2024-03-25	1
777	27	15	18	2024-03-15	3	2024-03-15	15	1	N	NA	NA	NA	Y	Y	2024-03-26	1
778	27	15	19	2024-03-15	3	2024-03-15	15	1	N	NA	NA	NA	Y	Y	2024-03-20	1
779	32	15	1	2024-03-25	1	2024-03-25	15	1	Y	0	NA	NA	N	NA	2024-03-28	1
780	32	15	2	2024-03-25	1	2024-03-25	15	1	Y	0	NA	NA	N	NA	2024-03-28	1
781	32	15	3	2024-03-25	1	2024-03-25	15	1	Y	0	NA	NA	N	NA	2024-03-28	1
782	32	15	4	2024-03-25	1	2024-03-25	15	1	Y	0	NA	NA	N	NA	2024-03-28	1
783	32	15	5	2024-03-25	1	2024-03-25	15	1	Y	0	NA	NA	N	NA	2024-03-28	1
784	32	15	6	2024-03-25	1	2024-03-25	15	1	Y	1	1	0	Y	N	2024-03-29	1
785	32	15	7	2024-03-25	1	2024-03-25	15	1	Y	0	NA	NA	N	NA	2024-03-28	1
786	32	15	8	2024-03-25	1	2024-03-25	15	1	Y	2	2	0	Y	Y	2024-03-30	1
787	32	15	9	2024-03-25	1	2024-03-25	15	1	Y	0	NA	NA	N	NA	2024-03-28	1
788	32	15	10	2024-03-25	1	2024-03-25	15	1	Y	0	NA	NA	N	NA	2024-03-28	1
789	32	15	11	2024-03-25	1	2024-03-25	15	1	Y	5	5	0	N	NA	2024-03-28	1
790	32	15	12	2024-03-25	1	2024-03-25	15	1	Y	2	2	0	N	NA	2024-03-28	1
791	32	15	13	2024-03-25	1	2024-03-25	15	1	Y	0	NA	NA	N	NA	2024-03-28	1
792	32	15	14	2024-03-25	1	2024-03-25	15	1	Y	0	NA	NA	N	NA	2024-03-28	1
793	32	15	15	2024-03-25	1	2024-03-25	15	1	N	NA	NA	NA	Y	Y	2024-04-02	1
794	32	15	16	2024-03-25	1	2024-03-25	15	1	N	NA	NA	NA	Y	Y	2024-03-31	1
795	32	15	17	2024-03-25	1	2024-03-25	15	1	N	NA	NA	NA	Y	Y	2024-04-01	1
796	30	15	1	2024-04-16	2	2024-04-16	15	1	Y	0	0	NA	N	NA	2024-04-19	1
797	30	15	2	2024-04-16	2	2024-04-16	15	1	Y	0	0	NA	Y	Y	2024-04-23	1
798	30	15	3	2024-04-16	2	2024-04-16	15	1	Y	0	0	NA	N	NA	2024-04-19	1
799	30	15	4	2024-04-16	2	2024-04-16	15	1	Y	0	0	NA	N	NA	2024-04-19	1
800	30	15	5	2024-04-16	2	2024-04-16	15	1	Y	0	0	NA	N	NA	2024-04-19	1
801	30	15	6	2024-04-16	2	2024-04-16	15	1	N	NA	NA	NA	Y	Y	2024-04-21	1
802	30	15	7	2024-04-16	2	2024-04-16	15	1	N	NA	NA	NA	Y	Y	2024-04-21	1
803	32	15	1	2024-04-22	2	2024-04-22	15	1	Y	0	0	NA	Y	Y	2024-05-02	1
804	32	15	2	2024-04-22	2	2024-04-22	15	1	Y	0	0	NA	N	NA	2024-04-25	1
805	32	15	3	2024-04-22	2	2024-04-22	15	1	Y	0	0	NA	Y	Y	2024-04-27	1
806	32	15	4	2024-04-22	2	2024-04-22	15	1	Y	0	0	NA	Y	Y	2024-04-30	1
807	32	15	5	2024-04-22	2	2024-04-22	15	1	Y	0	0	NA	Y	N	2024-04-26	1
808	32	15	6	2024-04-22	2	2024-04-22	15	1	N	NA	NA	NA	Y	Y	2024-04-30	1
809	32	15	7	2024-04-22	2	2024-04-22	15	1	N	NA	NA	NA	Y	Y	2024-05-03	1
810	30	15	1	2024-04-22	3	2024-04-22	15	1	Y	0	0	NA	N	NA	2024-04-25	1
811	30	15	2	2024-04-22	3	2024-04-22	15	1	Y	0	0	NA	N	NA	2024-04-25	1
812	30	15	3	2024-04-22	3	2024-04-22	15	1	Y	0	0	NA	N	NA	2024-04-25	1
813	30	15	5	2024-04-22	3	2024-04-22	15	1	Y	0	0	NA	Y	N	2024-04-26	1
814	30	15	6	2024-04-22	3	2024-04-22	15	1	Y	0	0	NA	N	NA	2024-04-25	1
815	30	15	7	2024-04-22	3	2024-04-22	15	1	Y	0	0	NA	N	NA	2024-04-25	1
816	30	15	8	2024-04-22	3	2024-04-22	15	1	Y	0	0	NA	Y	N	2024-04-26	1
817	30	15	9	2024-04-22	3	2024-04-22	15	1	Y	0	0	NA	N	NA	2024-04-25	1
818	30	15	10	2024-04-22	3	2024-04-22	15	1	Y	0	0	NA	N	NA	2024-04-25	1
819	30	15	11	2024-04-22	3	2024-04-22	15	1	Y	0	0	NA	N	NA	2024-04-25	1
820	30	15	12	2024-04-22	3	2024-04-22	15	1	Y	2	2	0	N	NA	2024-04-25	1	underdeveloped eggs
821	30	15	13	2024-04-22	3	2024-04-22	15	1	Y	0	0	NA	Y	Y	2024-05-01	1
822	30	15	14	2024-04-22	3	2024-04-22	15	1	N	NA	NA	NA	Y	N	2024-04-26	1
823	30	15	15	2024-04-22	3	2024-04-22	15	1	N	NA	NA	NA	Y	N	2024-04-26	1
824	30	15	16	2024-04-22	3	2024-04-22	15	1	N	NA	NA	NA	Y	Y	2024-04-27	1
825	32	15	1	2024-05-06	3	2024-05-06	15	1	Y	0	0	NA	Y	N	2024-05-10	1
826	32	15	2	2024-05-06	3	2024-05-06	15	1	Y	0	0	NA	Y	N	2024-05-10	1
827	32	15	3	2024-05-06	3	2024-05-06	15	1	Y	0	0	NA	Y	N	2024-05-10	1
828	32	15	4	2024-05-06	3	2024-05-06	15	1	Y	0	NA	NA	N	NA	2024-05-09	1
829	32	15	5	2024-05-06	3	2024-05-06	15	1	Y	0	0	NA	Y	Y	2024-05-16	1
830	32	15	6	2024-05-06	3	2024-05-06	15	1	N	NA	NA	NA	N	NA	2024-05-09	1
831	32	15	7	2024-05-06	3	2024-05-06	15	1	N	NA	NA	NA	Y	N	2024-05-10	1
832	30	15	1	2024-05-20	4	2024-05-20	15	1	Y	O	NA	NA	N	N	2024-05-23	1
833	30	15	2	2024-05-20	4	2024-05-20	15	1	Y	O	NA	NA	N	N	2024-05-23	1
834	30	15	3	2024-05-20	4	2024-05-20	15	1	Y	O	NA	NA	N	N	2024-05-23	1
835	30	15	4	2024-05-20	4	2024-05-20	15	1	Y	O	NA	NA	N	N	2024-05-23	1
836	30	15	5	2024-05-20	4	2024-05-20	15	1	Y	O	NA	NA	N	N	2024-05-23	1
837	30	15	6	2024-05-20	4	2024-05-20	15	1	N	NA	NA	NA	Y	Y	2024-05-27	1
838	32	15	1	2024-05-31	4	2024-05-31	15	1	Y	0	NA	NA	N	NA	2024-06-03	1
839	32	15	2	2024-05-31	4	2024-05-31	15	1	Y	0	NA	NA	N	NA	2024-06-03	1
840	32	15	3	2024-05-31	4	2024-05-31	15	1	Y	0	0	NA	Y	N	2024-06-04	1
841	32	15	4	2024-05-31	4	2024-05-31	15	1	Y	0	0	NA	Y	Y	2024-06-06	1
842	32	15	5	2024-05-31	4	2024-05-31	15	1	Y	0	NA	NA	N	NA	2024-06-03	1
843	32	15	6	2024-05-31	4	2024-05-31	15	1	Y	0	1	NA	Y	Y	2024-06-05	1	underdeveloped eggs
844	32	15	7	2024-05-31	4	2024-05-31	15	1	Y	0	NA	NA	N	NA	2024-06-03	1
845	32	15	8	2024-05-31	4	2024-05-31	15	1	Y	0	NA	NA	N	NA	2024-06-03	1
846	32	15	9	2024-05-31	4	2024-05-31	15	1	Y	0	0	NA	Y	N	2024-06-04	1
847	32	15	10	2024-05-31	4	2024-05-31	15	1	Y	0	0	NA	Y	N	2024-06-04	1
848	32	15	11	2024-05-31	4	2024-05-31	15	1	N	NA	NA	NA	N	NA	2024-06-03	1
849	32	15	12	2024-05-31	4	2024-05-31	15	1	N	NA	NA	NA	Y	Y	2024-06-07	1
